# Supplementary material for: The microbiology of diabetic foot infections: a meta-analysis
Source: BMC Infect Dis. 2021 Aug 9;21:770. doi: 10.1186/s12879-021-06516-7 (PMC8351150; doi:10.1186/s12879-021-06516-7)
Supplement: Supplementary file 2 — Data extracted from included studies [file 12879_2021_6516_MOESM2_ESM.xlsx]

## Sheet: Data table (n = 112)
Publication Year	Author	Short citation	Title	Study design	Study date	Country	Gross national income	Tested for anaerobes? (y/n)	Exluded patients on Antibiotics? (y/n/not reported [NR])	Patients (how many cultured?)	Samples	Positive samples	Samples without growth	Samples with polymicrobial culture	Samples with monomicrobial culture	Total microorganisms isolated	Acinetobacter	Abiotrophia	Actinomyces	Aerococcus	Aeromonas	Alcaligenes	Alloiococcus	Anaerobic streptococci	Unspecified anaerobes	Anaerococcus	Archanobacteria	Bacillus	Bacteroides	Bifidobacterium	Burkholderia	Cedecea	Cronobacter	Citrobacter	Clostridium	Corynebacterium	Eggerthella	Enterobacter	Edwardsiella	Enterococcus	E. coli	Eubacterium	Exiguobacterium	Fungi	Fusobacterium	Hemophilus	Klebsiella	Kluyvera	Kocuria
2005	Abdulrazak, A.; Bitar, Z. I.; Al-Shamali, A. A.; Mobasher, L. A.	Abdulrazak 2005	Bacteriological study of diabetic foot infections	prospective	2002-2003	Kuwait	HIC	y	y	86	86	86	0	55	31	140	0	0	0	0	0	0	0	0	9	0	0	0	0	0	0	0	0	0	0	0	0	7	0	11	11	0	0	6	0	0	6	0	0
2013	Ahmad, Wasim; Khan, Ishtiaq Ali; Ghaffar, Salma; Al-Swailmi, Farhan Khasham; Khan, Ihsanullah	Ahmad 2013	Risk factors for diabetic foot ulcer	prospective	2010-2011	Pakistan	LMIC	n	NR	196	196	169	27	N/A	N/A	169	0	0	0	0	0	0	0	0	0	0	0	0	0	0	0	0	0	0	0	0	0	0	0	0	28	0	0	0	0	0	14	0	0
2015	Akhi, M. T.; Ghotaslou, R.; Asgharzadeh, M.; Varshochi, M.; Pirzadeh, T.; Memar, M. Y.; Bialvaei, A. Z.; Sofla, H. S. Y.; Alizadeh, N.	Akhi 2015	Bacterial etiology and antibiotic susceptibility pattern of diabetic foot infections in Tabriz, Iran	prospective	2013-2014	Iran	UMIC	y	n	60	60	54	6	32	22	92	4	0	0	0	0	0	0	0	0	0	0	0	4	0	0	0	0	4	0	0	0	4	0	14	14	0	0	0	0	0	0	0	0
2006	Ako-Nai, A. K.; Ikem, I. C.; Akinloye, O. O.; Aboderin, A. O.; Ikem, R. T.; Kassim, O. O.	Ako-Nai 2006	Characterization of bacterial isolates from diabetic foot infections in Ile-Ife, Southwestern Nigeria	prospective	2002-2004	Nigeria	LMIC	y	n	27	27	27	0	NR	NR	75	0	0	0	0	0	0	0	0	0	0	0	0	3	0	0	0	0	5	1	5	0	3	0	0	11	0	0	0	0	0	5	0	0
2018	Al Ayed, M. Y.; Ababneh, M.; Alwin Robert, A.; Alzaid, A.; Ahmed, R. A.; Salman, A.; Musallam, M. A.; Al Dawish, M. A.	Al Ayed 2018	Common Pathogens and Antibiotic Sensitivity Profiles of Infected Diabetic Foot Ulcers in Saudi Arabia	retrospective	2015-2017	Saudi Arabia	HIC	n	n	126	126	126	0	14	112	134	5	0	0	0	0	0	0	0	0	0	0	0	0	0	0	0	0	6	0	0	0	7	0	3	8	0	0	0	0	0	9	0	0
2012	Al Benwan, K.; Al Mulla, A.; Rotimi, V. O.	Al Benwan 2012	A study of the microbiology of diabetic foot infections in a teaching hospital in Kuwait	retrospective	2007-2008	Kuwait	HIC	y	n	440	440	440	0	330	110	777	0	0	0	0	0	0	0	29	0	0	0	0	84	0	0	0	0	13	2	0	0	34	0	47	46	0	0	9	4	0	36	0	0
2007	Alavi, S. M.; Khosravi, A. D.; Sarami, A.; Dashtebozorg, A.; Montazeri, E. A.	Alavi 2007	Bacteriologic study of diabetic foot ulcer	prospective	2004-2006	Iran	UMIC	y	n	32	32	26	6	16	10	42	0	0	0	0	0	0	0	0	0	0	0	0	0	0	0	0	0	1	0	1	0	2	0	0	10	0	0	1	0	0	1	0	0
2012	Altay FA, Sencan I, Senturk GC, Altay M, Guvenman S, Unverdi S, Acikgoz ZC	Altay 2012	Does treatment affect the levels of serum interleukin-6, interleukin-8 and procalcitonin in diabetic foot infection? A pilot study	prospective	2009-2010	Turkey	UMIC	n	y	40	40	23	17	6	17	29	0	0	0	1	0	0	0	0	0	0	0	0	0	0	0	0	0	0	0	0	0	1	0	2	3	0	0	0	0	0	0	0	0
2017	Amjad, S. S.; Zafar, J.; Shams, N.	Amjad 2017	Bacteriology Of Diabetic Foot In Tertiary Care Hospital; Frequency, Antibiotic Susceptibility And Risk Factors	prospective	NR	Pakistan	LMIC	y	y	114	114	114	0	0	114	114	0	0	0	0	0	0	0	0	0	0	0	0	0	0	0	0	0	0	0	0	0	0	0	0	32	0	0	0	0	0	4	0	0
2018	Ansar, S.; Dastagir, A.	Ansar 2018	Bacteriological profile of diabetic foot ulcers	prospective	2009-2010	India	LMIC	n	y	100	100	90	10	28	62	125	3	0	0	0	0	0	0	0	0	0	0	0	0	0	0	0	0	4	0	0	0	5	0	1	21	0	0	0	0	0	11	0	0
2015	Anvarinejad, M.; Pouladfar, G.; Japoni, A.; Bolandparvaz, S.; Satiary, Z.; Abbasi, P.; Mardaneh, J.	Anvarinejad 2015	Isolation and Antibiotic Susceptibility of the Microorganisms Isolated from Diabetic Foot Infections in Nemazee Hospital, Southern Iran	prospective	2011-2012	Iran	UMIC	n	n	86	86	86	0	NR	NR	122	2	0	0	0	0	0	0	0	0	0	0	4	0	0	0	0	0	0	0	2	0	1	0	34	25	0	0	7	0	0	1	0	0
2013	Anwar, M. R.; Bhatti, A.	Anwar 2013	Common pathogens in diabetic foot infection - A study of 120 cases	prospective	2011-2013	Pakistan	LMIC	n	n	120	120	120	0	0	120	120	0	0	0	0	0	0	0	0	0	0	0	0	0	0	0	0	0	0	0	0	0	0	0	0	0	0	0	0	0	0	0	0	0
2019	Anyim, Obumneme; Okafor, Christian; Young, Ekenechukwu; Obumneme-Anyim, Ijeoma; Nwatu, Chidimma	Anyim 2019	Pattern and microbiological characteristics of diabetic foot ulcers in a Nigerian tertiary hospital	prospective	2013-2014	Nigeria	LMIC	y	n	52	52	44	8	37	7	137	0	0	0	0	0	0	0	0	0	4	0	0	21	0	0	0	0	0	4	9	0	0	0	4	6	2	0	0	7	0	4	0	0
2017	Arunagiri, R.; Sundaramurthy, R.; Viswanathan, A.; Ganesan, V.; Thiruvannamalai, R.	Arunagiri 2017	Clinicomicrobiological profile and antibiotic resistance analysis of diabetic foot ulcer from a tertiary care hospital	prospective	2016-2017	India	LMIC	n	n	100	100	80	20	12	68	92	10	0	0	0	0	0	0	0	0	0	0	0	0	0	0	0	0	0	0	0	0	2	0	4	8	0	0	0	0	0	16	0	0
2012	Banashankari G. S.; Rudresh, H, K.; Harsha, A. H.	Banashankari 2012	Prevalence of Gram negative bacteria in diabetic foot	prospective	2008-2009	India	LMIC	n	n	202	202	192	10	63	129	246	17	0	0	0	0	0	0	0	0	0	0	0	0	0	0	0	0	4	0	0	0	8	0	22	40	0	0	0	0	0	16	0	0
2012	Bano, I.; Chaudhary, W. A.; Hameed, A.	Bano 2012	In vitro bacteriologic study and empiric antibiotic regimens for diabetic foot ulcers	prospective	2010-2011	UK	HIC	y	n	100	100	100	0	0	100	100	0	0	0	0	0	0	0	0	0	0	0	1	0	0	0	0	0	6	0	0	0	2	0	0	7	0	0	0	0	0	4	0	0
2012	Banoo, S.; Shubha, D. S.; Shashidhar, V.; Venkatesha, D.	Banoo 2012	Bacterial and clinical profile of diabetic foot patients	prospective	NR	India	LMIC	y	n	100	100	100	0	64	36	187	0	0	0	0	0	0	0	0	0	0	0	0	7	0	0	0	0	4	0	0	0	0	0	9	26	0	0	0	0	0	32	0	0
2015	Banu, A.; Hassan, M. M. N.; Rajkumar, J.; Srinivasa, S.	Banu 2015	Spectrum of bacteria associated with diabetic foot ulcer and biofilm formation: A prospective study	prospective	NR	India	LMIC	n	n	100	100	82	18	0	82	82	0	0	0	0	0	0	0	0	0	0	0	0	0	0	0	0	0	10	0	0	0	0	0	0	20	0	0	0	0	0	10	0	0
2011	Bengalorkar, G. M; Kumar, T. N.	Bengalorkar 2011	Culture and sensitivity pattern of micro-organism isolated from diabetic foot infections in a tertiary care hospital	prospective	NR	India	LMIC	n	NR	60	60	60	0	37	23	99	0	0	0	0	0	0	0	0	0	0	0	0	0	0	0	0	0	1	0	1	0	0	0	8	22	0	0	0	0	0	11	0	0
2011	Bozkurt, F.; Gulsun, S.; Tekin, R.; Hosoglu, S.; Acemoglu, H.	Bozkurt 2011	Comparison of microbiological results of deep tissue biopsy and superficial swab in diabetic foot infections	retrospective	2009-2010	Turkey	UMIC	y	nr	75	75	75	0	NR	NR	86	0	0	0	0	0	0	0	0	0	0	0	1	2	0	0	0	0	0	0	0	0	8	0	6	8	0	0	0	0	0	10	0	0
2018	Bulolo, B. A.; Pase, M. A.; Ginting, F.	Bulolo 2018	Antibiotic sensitivity pattern of bacteria from diabetic foot infections Haji Adam Malik central general hospital	retrospective	2017	Indonesia	UMIC	N	n	33	33	33	0	0	33	33	4	0	0	0	0	0	0	0	0	0	0	0	0	0	0	0	0	0	0	0	0	1	1	0	8	0	0	0	0	0	11	0	0
2016	Callahan, D.; Keeley, J.; Alipour, H.; DeVirgilio, C.; Kaji, A.; Plurad, D.; Kim, D. Y.	Callahan 2016	Predictors of Severity in Diabetic Foot Infections	retrospective	2013-2014	US	HIC	N	NR	183	183	136	47	NR	NR	326	1	0	1	0	0	4	1	0	0	0	0	1	0	0	0	0	0	3	0	37	0	6	0	40	8	0	0	2	0	0	6	0	1
2003	Candel Gonzalez, F. J.; Alramadan, M.; Matesanz, M.; Diaz, A.; Gonzalez-Romo, F.; Candel, I.; Calle, A.; Picazo, J. J.	Candel Gonzalez 2003	Infections in diabetic foot ulcers	retrospective	1999-2001	Spain	HIC	y	n	90	90	63	27	27	36	100	0	0	0	0	0	0	0	0	0	0	0	0	3	0	0	0	0	0	0	0	0	4	0	12	5	0	0	0	2	0	0	0	0
2017	Cardoso, N. A.; Cisneiros, L. L.; Machado, C. J.; Cenedezi, J. M.; Procopio, R. J.; Navarro, T. P.	Cardoso 2017	Bacterial genus is a risk factor for major amputation in patients with diabetic foot	prospective	2007-2012	Brazil	UMIC	N	n	189	189	164	25	53	111	275	27	0	0	0	0	0	0	0	0	0	0	0	0	0	0	0	0	9	0	0	0	20	0	28	27	0	0	0	0	0	8	0	0
2015	Cervantes-Garcia, E.; Garcia-Gonzalez, R.; Resendiz-Albor, A.; Salazar-Schettino, P. M.	Cervantes-Garcia 2015	Infections of diabetic foot ulcers with methicillin-resistant Staphylococcus aureus	prospective	2012-2013	Mexico	UMIC	n	n	100	100	88	12	56	32	166	0	0	0	0	0	0	0	0	0	0	0	0	0	0	0	0	0	5	0	0	0	23	0	0	36	0	0	0	0	0	10	0	0
2007	Cetin, M.; Ocak, S.; Kuvandik, G.; Aslan, B.	Cetin 2007	Comparison of bacterial isolates cultured from hemodialysis patients and other patients with diabetic foot and their antimicrobial resistance	prospective	2004-2005	Turkey	UMIC	y	n	65	65	52	13	29	23	111	0	0	0	0	0	0	0	0	0	0	0	0	2	0	1	0	0	0	1	0	0	9	0	9	10	0	0	0	0	0	6	0	0
2018	Chang, J. W.; Heo, W.; Choi, M. S. S.; Lee, J. H.	Chang 2018	The appropriate management algorithm for diabetic foot: A single-center retrospective study over 12 years	retrospective	2005-2017	Korea (Rep.)	HIC	N	nr	263	263	213	50	NR	NR	300	6	0	0	0	0	0	0	0	0	0	0	0	0	0	0	0	0	0	0	0	0	10	0	28	21	0	0	0	0	0	13	0	0
2013	Chita, T.; Muntean, D.; Baditoiu, L.; Timar, B.; Moldovan, R.; Timar, R.; Licker, M.	Chita 2013	Staphylococcus aureus strains isolated from diabetic foot ulcers. identification of the antibiotic resistant phenotypes	prospective	2011-2013	Romania	HIC	n	n	55	55	55	0	10	45	64	2	0	0	0	0	0	0	0	0	0	0	0	0	0	0	0	0	0	0	0	0	2	0	0	4	0	0	0	0	0	6	0	0
2013	Coskun, O.; Savasci, U.; Karakas, A.; Simsek, K.; Avci, I. Y.; Sari, S.; Eyigun, C. P.	Coskun 2013	Evaluation of diabetic foot infections in elderly patients	retrospective	2005-2012	Turkey	UMIC	N	nr	23	23	20	3	6	14	26	0	0	0	0	0	0	0	0	0	0	0	0	0	0	0	1	0	0	0	0	0	0	0	3	3	0	0	1	0	0	1	0	0
2013	Demetriou, M.; Papanas, N.; Panopoulou, M.; Papatheodorou, K.; Bounovas, A.; Maltezos, E.	Demetriou 2013	Tissue and swab culture in diabetic foot infections: neuropathic versus neuroischemic ulcers	prospective	2012	Greece	HIC	y	y	50	50	50	0	NR	NR	61	2	1	0	0	1	0	0	0	0	0	0	0	3	0	0	0	0	0	0	0	0	5	0	6	2	0	0	0	0	0	5	0	0
2017	Demetriou, M.; Papanas, N.; Panagopoulos, P.; Panopoulou, M.; Maltezos, E.	Demetriou 2017	Antibiotic Resistance in Diabetic Foot Soft Tissue Infections: A Series From Greece	prospective	2012-2015	Greece	HIC	y	y	113	113	89	24	NR	NR	111	0	0	0	0	0	0	0	0	0	0	0	0	0	0	0	0	0	0	0	0	0	9	0	8	8	0	0	0	0	0	12	0	0
2014	Dunyach-Remy, C.; Cadiere, A.; Richard, J. L.; Schuldiner, S.; Bayle, S.; Roig, B.; Sotto, A.; Lavigne, J. P.	Dunyach-Remy 2014	Polymerase chain reaction-denaturing gradient gel electrophoresis (PCR-DGGE): a promising tool to diagnose bacterial infections in diabetic foot ulcers	prospective	2008	France	HIC	N	nr	20	20	12	8	3	9	15	0	0	0	0	0	0	0	0	0	0	0	0	0	0	0	0	0	0	0	0	0	0	0	0	1	0	0	0	0	0	2	0	0
2014	Durgad, S.; Koticha, A.; Nataraj, G.; Deshpande, A.; Mehta, P.	Durgad 2014	Diabetic foot ulcers-where do we stand microbiologically?	prospective	2010	India	LMIC	y	y	70	70	69	1	51	18	147	0	0	0	0	0	0	0	0	0	0	0	0	1	0	0	0	0	2	3	0	0	4	0	10	20	0	0	18	0	0	19	0	0
2011	Elamurugan, T. P.; Jagdish, S.; Kate, V.; Chandra Parija, S.	Elamurugan 2011	Role of bone biopsy specimen culture in the management of diabetic foot osteomyelitis	prospective	2008-2010	India	LMIC	N	n	144	144	134	10	NR	NR	264	35	0	0	0	0	0	0	0	0	0	0	0	0	0	0	0	0	0	0	0	0	2	0	0	37	0	0	0	0	0	19	0	0
2000	El-Tahawy, A. T.	El-Tahawy 2000	Bacteriology of diabetic foot	Retrospective	1997-1999	Saudi Arabia	HIC	y	NR	111	111	108	3	41	67	161	0	0	0	0	0	0	0	0	12	0	0	0	0	0	0	0	0	0	0	0	0	6	0	12	6	0	0	8	0	0	7	0	0
2006	Ertugrul, M. B.; Baktiroglu, S.; Salman, S.; Unal, S.; Aksoy, M.; Berberoglu, K.; Calangu, S.	Ertugrul 2006	The diagnosis of osteomyelitis of the foot in diabetes: microbiological examination vs. magnetic resonance imaging and labelled leucocyte scanning	prospective	NR	Turkey	UMIC	y	NR	31	31	31	0	5	NR	33	4	0	0	0	0	0	0	0	0	0	0	0	0	0	0	0	0	0	0	0	0	0	0	1	1	0	0	0	0	0	0	0	0
2012	Ertugrul, B. M.; Oncul, O.; Tulek, N.; Willke, A.; Sacar, S.; Tunccan, O. G.; Yilmaz, E.; Kaya, O.; Ozturk, B.; Turhan, O.; Yapar, N.; Ture, M.; Akin, F.	Ertugrul 2012	A prospective, multi-center study: factors related to the management of diabetic foot infections	prospective	2010-2011	Turkey	UMIC	n	n	86	86	71	15	NR	NR	115	3	0	0	0	0	0	0	0	0	0	0	0	0	0	0	0	0	0	0	0	0	3	0	14	9	0	0	0	0	0	3	0	0
1999	Espinosa, Y.; Nieves, B.; Quintana, A.	Espinosa 1999	Aerobic and anaerobic bacteria in diabetic foot disease	prospective	NR	Venezuela	UMIC	y	y	30	30	30	0	NR	NR	55	0	0	0	0	0	0	0	0	0	0	0	0	3	0	0	0	0	3	0	2	0	3	0	0	2	0	0	0	0	0	2	0	0
2008	Esposito, S.; Leone, S.; Noviello, S.; Fiore, M.; Ianniello, F.; Felaco, F. M.; Romagnoli, F.; Sarli, E.	Esposito 2008	Foot infections in diabetes (DFIs) in the out-patient setting: an Italian multicentre observational survey	prospective	2004-2006	Italy	HIC	y	y	219	219	212	7	74	138	304	0	0	0	0	0	0	0	0	6	0	0	0	0	0	0	0	0	0	0	4	0	0	0	23	0	0	0	0	0	0	0	0	0
2013	Feng, S. H.; Chu, Y. J.; Wang, P. H.; Jun, X.; Min, D.; Li, X. M.	Feng 2013	Risk factors and gene type for infections of MRSA in diabetic foot patients in Tianjin, China	prospective	2009-2011	China	HIC	N	n	429	429	429	0	89	340	559	5	0	0	0	8	0	0	0	0	0	0	38	0	0	0	0	0	53	0	8	0	0	0	32	28	0	0	18	0	0	7	0	0
2007	Fernandes, L. D. F.; Pimenta, F. C.; Fernandes, F. D. F.	Fernandes 2007	Isolation and susceptibility profile of bacteria in diabetic foot and venous stasis ulcer of patients admitted to the emergency room of the main university hospital in the state of Goias, Brazil	prospective	NR	Brazil	UMIC	N	n	50	50	41	9	NR	NR	66	0	0	0	0	0	0	0	0	0	0	0	0	0	0	0	0	0	1	0	0	0	6	0	0	12	0	0	0	0	0	2	0	0
2006	Gadepalli, R.; Dhawan, B.; Sreenivas, V.; Kapil, A.; Ammini, A. C.; Chaudhry, R.	Gadepalli 2006	A clinico-microbiological study of diabetic foot ulcers in an Indian tertiary care hospital	Prospective	NR	India	LMIC	y	n	80	80	80	0	66	14	183	17	0	0	0	0	0	0	0	0	0	0	0	10	0	0	0	0	1	2	0	0	1	0	21	22	1	0	0	0	0	12	0	0
2002	Ge, Y.; MacDonald, D.; Hait, H.; Lipsky, B.; Zasloff, M.; Holroyd, K.	Ge 2002	Microbiological profile of infected diabetic foot ulcers	clinical trial	NR	US	HIC	y	y	812	812	730	82	NR	NR	1817	53	0	0	0	0	12	0	0	9	0	0	0	28	0	0	0	0	20	0	85	0	49	0	254	50	0	0	52	0	0	39	0	0
2014	Hadadi, A.; Ghiasi, H. O.; Hajiabdolbaghi, M.; Zandekarimi, M.; Hamidian, R.	Hadadi 2014	Diabetic Foot: Infections and Outcomes in Iranian Admitted Patients	retrospective	2007-2010	Iran	UMIC	y	n	196	196	101	95	20	81	119	5	0	0	0	0	0	0	0	0	0	0	0	0	0	0	0	0	4	0	0	0	0	3	4	34	0	0	0	0	0	17	0	0
2017	Haldar, J.; Mukherjee, P.; Mukhopadhyay, S.; Maiti, P. K.	Haldar 2017	Isolation of bacteria from diabetic foot ulcers with special reference to anaerobe isolation by simple two-step combustion technique in candle jar	prospective	2013	India	LMIC	y	n	43	43	43	0	27	16	80	0	0	0	0	0	0	0	0	0	0	0	0	6	0	0	0	0	1	1	4	0	3	0	5	2	0	0	0	0	0	11	0	0
2004	Hartemann-Heurtier, A.; Robert, J.; Jacqueminet, S.; Ha Van, G.; Golmard, J. L.; Jarlier, V.; Grimaldi, A.	Hartemann-Heurtier 2004	Diabetic foot ulcer and multidrug-resistant organisms: risk factors and impact	prospective	NR	France	HIC	y	n	180	180	169	11	119	50	362	12	0	0	0	0	0	0	0	4	0	0	0	0	0	0	0	0	0	0	0	0	0	0	44	16	0	0	0	0	0	0	0	0
2019	Hitam, Sharifah Aisyah Syed; Hassan, Siti Asma; Maning, Nurahan	Hitam 2019	The Significant Association between Polymicrobial Diabetic Foot Infection and Its Severity and Outcomes	Retrospective	2014-2015	Malaysia	UMIC	y	NR	104	104	104	0	30	74	133	6	0	0	0	0	0	0	0	2	0	0	0	0	0	0	0	0	0	0	0	0	8	0	4	5	0	0	0	0	0	11	0	0
2016	Huang, Y.; Cao, Y.; Zou, M.; Luo, X.; Jiang, Y.; Xue, Y.; Gao, F.	Huang 2016	A Comparison of Tissue versus Swab Culturing of Infected Diabetic Foot Wounds	prospective	2014-2015	China	HIC	n	NR	56	56	49	7	26	23	79	1	0	0	0	0	0	0	0	0	0	1	0	0	0	0	0	0	3	0	0	0	2	0	10	3	0	0	5	0	0	3	1	0
2013	Islam, S.; Cawich, S. O.; Budhooram, S.; Harnarayan, P.; Mahabir, V.; Ramsewak, S.; Naraynsingh, V.	Islam 2013	Microbial profile of diabetic foot infections in Trinidad and Tobago	retrospective	2011-2012	Trinidad and Tobago	HIC	y	n	139	139	139	0	79	60	221	26	0	0	0	0	0	0	0	7	0	0	0	0	0	0	0	0	2	0	0	0	20	0	5	6	0	0	0	0	0	36	0	0
2017	Jaaskelainen, Iiro H.; Hagberg, Lars; Forsblom, Erik; Jarvinen, Asko	Jaaskelainen 2017	Microbiological Etiology and Treatment of Complicated Skin and Skin Structure Infections in Diabetic and Nondiabetic Patients in a Population-Based Study	retrospective	2008-2011	Finland, Sweden	HIC	N	NR	70	70	52	18	22	30	30	0	0	0	0	0	0	0	0	0	0	0	0	0	0	0	0	0	0	0	0	0	0	0	1	0	0	0	0	0	0	0	0	0
2017	Jain, S.; Barman, R.	Jain 2017	Bacteriological profile of diabetic foot ulcer with special reference to drug-resistant strains in a tertiary care center in North-East India	prospective	2015-2016	India	LMIC	n	NR	150	150	139	11	43	96	185	7	0	0	0	0	0	0	0	0	0	0	0	0	0	0	0	0	1	0	0	0	6	0	27	37	0	0	0	0	0	22	0	0
2014	Ji, X.; Jin, P.; Chu, Y.; Feng, S.; Wang, P.	Ji 2014	Clinical characteristics and risk factors of diabetic foot ulcer with multidrug-resistant organism infection	retrospective	2011-2012	China	HIC	n	n	157	157	118	39	NR	NR	146	0	0	0	0	0	0	0	0	0	0	0	0	0	0	0	0	0	0	0	0	0	36	0	13	7	0	0	0	0	0	0	0	0
2016	Joehaimey, J.; Adam, B. M.; Hau, A. M. A.; Kamil, M. K.; Purany, S. P. J.; Saadon, I.; Huan, P. C.; Azura, H.	Joehaimey 2016	Pattern of Organisms and Antibiotics Used in Treating Diabetes Foot Infection	retrospective	2008-2009	Malaysia	UMIC	y	NR	416	416	416	0	84	332	510	31	0	0	0	0	0	0	0	0	0	0	0	18	0	0	0	0	0	0	0	0	34	0	19	47	0	0	0	0	0	87	0	0
2018	Kaimkhani, G. M.; Siddiqui, A. A.; Rasheed, N.; Rajput, M. I.; Kumar, J.; Khan, M. H.; Nisar, S.; Mustafa, S.; Yaqoob, U.	Kaimkhani 2018	Pattern of Infecting Microorganisms and Their Susceptibility to Antimicrobial Drugs in Patients with Diabetic Foot Infections in a Tertiary Care Hospital in Karachi, Pakistan	prospective	2016	Pakistan	LMIC	n	n	100	100	100	0	83	17	328	0	0	0	0	0	0	0	0	0	0	0	0	0	0	0	0	0	0	0	0	0	0	0	40	63	0	0	0	0	0	43	0	0
2007	Kandemir, O.; Akbay, E.; Sahin, E.; Milcan, A.; Gen, R.	Kandemir 2007	Risk factors for infection of the diabetic foot with multi-antibiotic resistant microorganisms	prospective	2002-2005	Turkey	UMIC	y	n	102	102	73	29	31	42	104	7	0	0	0	0	0	0	0	2	0	0	0	0	0	0	0	0	0	0	0	0	3	0	8	21	0	0	0	0	0	0	0	0
2018	Kateel, R.; Augustine, A. J.; Prabhu, S.; Ullal, S.; Pai, M.; Adhikari, P.	Kateel 2018	Clinical and microbiological profile of diabetic foot ulcer patients in a tertiary care hospital	retrospective	NR	India	LMIC	N	n	120	120	98	22	28	NR	127	0	0	0	0	0	0	0	0	0	0	0	0	0	0	0	0	0	0	0	0	0	0	0	5	34	0	0	0	0	0	12	0	0
2016	Katz, D. E.; Friedman, N. D.; Ostrovski, E.; Ravid, D.; Amrami, N.; Avivi, D.; Mengesha, B.; Zaidenstein, R.; Lazarovitch, T.; Dadon, M.; Marchaim, D.	Katz 2016	Diabetic foot infection in hospitalized adults	retrospective	2013	Israel	HIC	y	n	61	61	40	21	32	8	131	6	0	0	0	1	2	0	0	0	0	0	0	18	0	0	0	0	5	0	8	0	5	0	9	9	0	0	0	1	0	10	0	0
2006	Kengne, A. P.; Choukem, S. P.; Dehayem, Y. M.; Simo, N. L.; Fezeu, L. L.; Mbanya, J. C.	Kengne 2006	Diabetic foot ulcers in Cameroon: can microflora prevalence inform probabilistic antibiotic treatment?	retrospective	1999-2002	Cameroon	LMIC	n	n	21	21	21	0	13	8	35	0	0	0	0	0	0	0	0	0	0	0	0	0	0	0	0	0	2	0	0	0	1	0	0	4	0	0	0	0	0	3	0	0
2019	Kow, R. Y.; Low, C. L.; Ruben, J. K.; Zaharul Azri, W. M. Z.; Mor Japar Khan, E. S. K.	Kow 2019	Microbiology of diabetic foot infections in three district hospital in Malaysia and comparison with South East Asian Countries	Retrospective	2016	Malaysia	UMIC	n	NR	173	173	117	56	51	66	188	7	0	0	0	0	0	0	0	0	0	0	1	0	0	2	0	0	6	2	0	0	15	0	0	14	0	0	0	0	1	32	0	0
2017	Kumoniewski, P.; Pomorski, L.; Smigielski, J.	Kumoniewski 2017	Analysis of pathogens and their susceptibility in patients with diabetic foot syndrome treated surgically	prospective	2014-2016	Poland	HIC	N	NR	61	61	61	0	32	29	118	6	0	0	0	0	0	0	0	0	0	0	0	0	0	0	0	0	1	0	0	0	3	0	11	6	0	0	1	0	0	5	0	0
2015	Lavanya, V. A.; Devi, A. R.; Kumar, K. S.; Latha, G. S.; Surekha, A.; Vijayalakshmi, J.; Hymavathi, R.; Shanthi, S.	Lavanya 2015	Bacterial flora in diabetic ulcer	prospective	2011-2013	India	LMIC	y	NR	100	100	100	0	NR	NR	187	0	0	0	0	0	0	0	0	0	0	0	0	7	0	0	0	0	4	0	0	0	0	0	9	26	0	0	0	0	0	32	0	0
1995	Lavery, L. A.; Sariaya, M.; Ashry, H.; Harkless, L. B.	Lavery 1995	Microbiology of osteomyelitis in diabetic foot infections	retrospective	1990-1992	US	HIC	y	NR	36	36	36	0	30	6	81	0	0	0	0	0	0	0	0	0	0	0	0	2	0	0	0	0	4	1	0	0	0	0	10	4	0	0	0	1	0	4	0	0
2018	Li, X.; Qi, X.; Yuan, G.; Ju, S.; Yu, Z.; Deng, W.; Liu, Y.; Li, Y.; Bu, X.; Ding, M.; Li, Q.; Guo, X.	Li 2018	Microbiological profile and clinical characteristics of diabetic foot infection in northern China: a retrospective multicentre survey in the Beijing area	retrospective	2010-2014	China	HIC	y	NR	456	456	435	21	NR	NR	551	10	0	0	0	0	2	0	0	5	0	0	0	0	0	0	0	0	20	0	11	0	29	0	43	51	0	0	11	0	0	26	0	0
2008	Lipsky, B. A.; Holroyd, K. J.; Zasloff, M.	Lipsky 2008	Topical versus systemic antimicrobial therapy for treating mildly infected diabetic foot ulcers: a randomized, controlled, double-blinded, multicenter trial of pexiganan cream	clinical trial	1994-1996	US	HIC	y	NR	665	665	665	NR	NR	NR	1008	0	0	0	0	0	0	0	0	0	0	0	0	15	0	0	0	0	0	0	0	0	44	0	248	35	0	0	0	0	0	0	0	0
2014	Malecki, R.; Rosinski, K.; Adamiec, R.	Malecki 2014	Etiological factors of infections in diabetic foot syndrome - attempt to define optimal empirical therapy	retrospective	2008-2010	Poland	HIC	y	n	102	102	101	1	63	38	199	4	0	0	0	0	1	0	0	0	0	0	0	2	2	0	0	0	4	1	0	0	14	0	36	14	1	0	0	0	0	11	1	0
2013	Malik, A.; Mohammad, Z.; Ahmad, J.	Malik 2013	The diabetic foot infections: biofilms and antimicrobial resistance	prospective	2008-2011	India	LMIC	N	nr	162	162	162	0	111	51	255	8	0	0	0	0	0	0	0	0	0	0	0	0	0	0	0	0	0	0	7	0	0	0	9	71	0	0	0	0	0	33	0	0
2013	Malone, M.; Bowling, F. L.; Gannass, A.; Jude, E. B.; Boulton, A. J.	Malone 2013	Deep wound cultures correlate well with bone biopsy culture in diabetic foot osteomyelitis	retrospective	2011	Saudi Arabia	HIC	y	y	34	34	34	0	17	17	50	1	0	0	0	0	0	0	0	0	0	0	0	0	0	0	0	0	1	0	0	0	1	0	3	3	0	0	0	0	0	4	0	0
2012	Mendes, J. J.; Marques-Costa, A.; Vilela, C.; Neves, J.; Candeias, N.; Cavaco-Silva, P.; Melo-Cristino, J.	Mendes 2012	Clinical and bacteriological survey of diabetic foot infections in Lisbon	prospective	2010	Portugal	HIC	y	n	49	49	49	0	41	8	147	5	0	0	0	0	0	0	0	4	0	0	0	5	0	0	0	0	0	0	12	0	0	0	13	1	0	0	2	0	0	2	0	0
2012	Mohanasoundaram, K. M.	Mohanasoundaram 2012	The microbiological profile of diabetic foot infections	prospective	NR	India	LMIC	n	n	68	68	56	12	35	21	92	0	0	0	0	0	0	0	0	0	0	0	0	0	0	0	0	0	0	0	0	0	0	0	4	17	0	0	0	0	0	9	0	0
2016	Nageen, A.	Nageen 2016	The Most Prevalent Organism in Diabetic Foot Ulcers and Its Drug Sensitivity and Resistance to Different Standard Antibiotics	prospective	2010-2012	Pakistan	LMIC	y	y	95	95	95	0	0	95	95	1	0	0	0	0	0	0	0	0	0	0	0	2	0	0	0	0	0	0	1	0	0	0	6	17	0	0	0	0	0	12	0	0
2019	Najari, Hamid Reza; Karimian, Tahmine; Parsa, Hossein; QasemiBarqi, Reza; Allami, Abbas	Najari 2019	Bacteriology of moderate-to-severe diabetic foot infections in two tertiary hospitals of Iran	Prospective	2017	Iran	UMIC	N	y	105	105	95	10	NR	NR	95	0	0	0	0	0	0	0	0	0	0	0	0	0	0	0	0	0	5	0	0	0	2	0	16	18	0	0	0	0	0	0	0	0
2016	Nelson, E. A.; Wright-Hughes, A.; Brown, S.; Lipsky, B. A.; Backhouse, M.; Bhogal, M.; Ndosi, M.; Reynolds, C.; Sykes, G.; Dowson, C.; Edmonds, M.; Vowden, P.; Jude, E. B.; Dickie, T.; Nixon, J.	Nelson 2016	Concordance in diabetic foot ulceration: a cross-sectional study of agreement between wound swabbing and tissue sampling in infected ulcers	prospective	2011-2013	UK	HIC	y	n	395	395	340	55	179	161	465	5	0	0	0	0	0	0	0	0	0	0	0	2	0	0	0	0	4	0	36	0	11	0	54	13	0	0	5	0	0	8	0	0
2016	Noor, S.; Ahmad, J.; Parwez, I.; Ozair, M.	Noor 2016	Culture-Based Screening of Aerobic Microbiome in Diabetic Foot Subjects and Developing Non-healing Ulcers	prospective	2014-2016	India	LMIC	n	NR	70	70	70	0	17	53	87	0	0	0	0	0	0	0	0	0	0	0	0	0	0	0	0	0	11	0	0	0	0	0	5	17	0	0	0	0	0	13	0	0
2018	Obeid, Michele; Moughames, Eric; Aboulhosn, Petra; Madi, Rashad; Farah, Maya; Feghali, Jinia; Mokhbat, Jacques; Farra, Anna; Moughnieh, Rima; Daoud, Ziad; Feghaleh, Rita; Abboud, Edmond; Abboud, Emma; Husni-Samaha, Rola	Obeid 2018	Epidemiology and susceptibility profiles of diabetic foot infections in five hospitals in Lebanon	prospective	2015-2016	Lebanon	UMIC	n	NR	128	128	128	0	49	79	184	6	0	0	0	0	0	0	0	0	0	0	0	0	0	0	0	0	5	0	0	0	11	0	16	22	0	0	2	0	0	7	0	0
2013	Osariemen, I. J.; Olowu, S. S.; Adevbo, E.; Omon, E. E.; Victoria, O.; Imuetinyan, E. J.; Adesuwa, E.	Osariemen 2013	Aerobic bacteria associated with diabetic wounds in patients attending clinic in a rural community in Nigeria	prospective	NR	Nigeria	LMIC	n	n	150	150	50	100	NR	NR	50	0	0	0	0	0	0	0	0	0	0	0	0	0	0	0	0	0	0	0	0	0	0	0	0	12	0	0	0	0	0	5	0	0
2010	Ozer B, Kalaci A, Semerci E, Duran N, Davul S, Yanat AN	Ozer 2010	Infections and aerobic bacterial pathogens in diabetic foot.	prospective	NR	Turkey	UMIC	n	y	78	78	57	21	15	42	74	2	0	0	0	0	0	0	0	0	0	0	0	0	0	0	0	0	2	0	0	0	1	0	11	11	0	0	3	0	0	6	0	0
2012	Pai, S. A.; Vijaykumar, H.; Sreevathsa, M. R.; Parag, D.	Pai 2012	Comparative study of community and hospital acquired infections in diabetic foot	retrospective	NR	India	LMIC	n	Y	55	55	48	7	NR	NR	48	0	0	0	0	0	0	0	0	0	0	0	0	0	0	0	0	0	0	0	0	0	3	0	9	11	0	0	0	0	0	14	0	0
2018	Parks, C.; Nguyen, S.	Parks 2018	Bacteriologic analysis of bone biopsy from diabetic foot infections within a VA patient population	retrospective	2005-2010	US	HIC	y	NR	77	77	77	0	NR	NR	154	0	0	0	0	0	0	0	0	0	0	0	0	0	0	0	0	0	0	0	17	0	0	0	11	0	0	0	0	0	0	0	0	0
2015	Patil, P.; Patil, B.	Patil 2015	Pattern of aerobic bacterial infection of diabetic foot	prospective	NR	India	LMIC	n	n	109	109	109	0	NR	NR	244	4	0	0	0	0	0	0	0	0	0	0	2	0	0	0	0	0	7	0	5	0	2	0	13	17	0	0	0	0	0	29	0	0
2018	Patil, A.; More, D.; Jadhav, K. A.; Mejia, M. E. V.; Patil, S. S.	Patil 2018	Clinical, Etiological, Anatomical, and Bacteriological Study of "Diabetic Foot" Patients: Results of a Single Center Study	prospective	2010-2012	India	LMIC	n	n	55	55	55	0	0	55	55	0	0	0	0	0	0	0	0	0	0	0	0	0	0	0	0	0	0	0	0	0	0	0	0	0	0	0	0	0	0	0	0	0
2001	Pellizzer, G.; Strazzabosco, M.; Presi, S.; Furlan, F.; Lora, L.; Benedetti, P.; Bonato, M.; Erle, G.; de Lalla, F.	Pellizzer 2001	Deep tissue biopsy vs. superficial swab culture monitoring in the microbiological assessment of limb-threatening diabetic foot infection	prospective	1996-1997	Italy	HIC	y	y	29	29	29	0	NR	NR	60	0	0	0	0	0	0	0	0	0	0	0	0	6	0	0	0	0	0	0	0	0	1	0	12	3	0	0	0	0	0	1	0	0
2015	Perim, M. C.; Borges, J. C.; Celeste, S. R. C.; Orsolin, E. F.; Mendes, R. R.; Mendes, G. O.; Ferreira, R. L.; Carreiro, S. C.; Da Silva Pranchevicius, M. C.	Perim 2015	Aerobic bacterial profi le and antibiotic resistance in patients with diabetic foot infections	prospective	2013	Brazil	UMIC	n	n	41	41	30	11	21	9	89	0	0	0	0	0	0	0	0	0	0	0	0	0	0	0	0	0	1	0	0	0	9	0	0	4	0	0	0	0	0	0	0	0
2014	Radji, M.; Putri, C. S.; Fauziyah, S.	Radji 2014	Antibiotic therapy for diabetic foot infections in a tertiary care hospital in Jakarta, Indonesia	retrospective	2012	Indonesia	UMIC	n	NR	35	35	35	0	22	13	59	2	0	0	0	0	0	0	0	0	0	0	0	0	0	0	0	0	0	0	0	0	4	0	0	6	0	0	0	0	0	0	0	0
2012	Raheem, S. G.; Al-Barzinji, R. M.; Mansoor, H. Y.; Al-Dabbagh, A. A.	Raheem 2012	C-reactive protein level in DFI patients and their relation with bacterial isolates	prospective	2011-2012	Iraq	UMIC	y	NR	90	90	83	7	46	37	130	4	0	0	0	2	0	0	0	0	0	0	0	5	0	0	1	0	2	2	0	0	3	0	11	20	0	0	0	2	0	4	0	0
2011	Ramakant, P.; Verma, A. K.; Misra, R.; Prasad, K. N.; Chand, G.; Mishra, A.; Agarwal, G.; Agarwal, A.; Mishra, S. K.	Ramakant 2011	Changing microbiological profile of pathogenic bacteria in diabetic foot infections: time for a rethink on which empirical therapy to choose?	retrospective	1991-2008	India	LMIC	y	n	434	434	412	22	NR	NR	669	19	0	0	0	0	0	0	0	7	0	0	0	0	0	0	0	0	21	0	0	0	13	0	77	116	0	0	0	0	0	48	0	0
2016	Reghu, R.; Padma, U. D.; Sasankan, V.; Puthur, S.; Jose, J.	Reghu 2016	A microbiological study of diabetic foot ulcer in a south Indian tertiary care hospital	retrospective	2013-2014	India	LMIC	n	NR	150	150	150	0	85	65	273	10	0	0	0	0	0	0	0	0	0	0	0	0	0	3	0	0	2	0	1	0	4	0	39	33	0	0	19	0	0	35	0	0
2016	Reveles, K. R.; Duhon, B. M.; Moore, R. J.; Hand, E. O.; Howell, C. K.	Reveles 2016	Epidemiology of Methicillin-Resistant Staphylococcus aureus Diabetic Foot Infections in a Large Academic Hospital: Implications for Antimicrobial Stewardship	retrospective	2010-2014	US	HIC	y	n	318	318	318	NR	NR	NR	463	0	0	0	0	0	0	0	0	14	0	0	0	0	0	0	0	0	0	0	0	0	0	0	64	0	0	0	0	0	0	0	0	0
2008	Richard, J. L.; Sotto, A.; Jourdan, N.; Combescure, C.; Vannereau, D.; Rodier, M.; Lavigne, J. P.; Nimes Univ Hosp Working Grp, Diabet	Richard 2008	Risk factors and healing impact of multidrug-resistant bacteria in diabetic foot ulcers	prospective	2003-2004	France	HIC	y	Y	188	188	188	NR	NR	NR	271	8	0	0	0	0	0	0	0	20	0	0	0	0	0	0	0	0	3	0	0	0	8	0	22	23	0	0	0	0	0	4	0	0
2007	Sasikala, R.; Latha, R.; Muruganandam, N; Senthilkumar, K.	Sasikala 2007	Surveillance on MDRO associated DFU in Pondicherry	prospective	NR	India	LMIC	n	n	560	560	476	84	63	413	595	0	0	0	0	0	0	0	0	0	0	0	0	0	0	0	0	0	14	0	0	0	0	0	56	63	0	0	0	0	0	84	0	0
2010	Saltoglu, N.; Dalkiran, A.; Tetiker, T.; Bayram, H.; Tasova, Y.; Dalay, C.; Sert, M.	Saltoglu 2010	Piperacillin/tazobactam versus imipenem/cilastatin for severe diabetic foot infections: a prospective, randomized clinical trial in a university hospital	clinical trial	2004-2006	Turkey	UMIC	n	y	62	62	49	13	NR	NR	89	3	0	0	0	0	0	0	0	0	0	0	0	0	0	0	0	0	2	0	0	0	4	0	10	7	0	0	0	0	0	4	0	0
2017	Sanchez-Sanchez, M.; Cruz-Pulido, W. L.; Bladinieres-Camara, E.; Alcala-Duran, R.; Rivera-Sanchez, G.; Bocanegra-Garcia, V.	Sanchez-Sanchez 2017	Bacterial Prevalence and Antibiotic Resistance in Clinical Isolates of Diabetic Foot Ulcers in the Northeast of Tamaulipas, Mexico	prospective	2011-2016	Mexico	UMIC	n	y	215	215	185	30	NR	NR	246	0	0	0	0	0	0	0	0	0	0	0	0	0	0	0	0	0	12	0	0	0	29	0	28	15	0	0	0	0	0	0	0	0
1984	Sapico, F. L.; Witte, J. L; Canawati, H. N.; Montgomerie, J. Z.; Bessman, A. N.	Sapico 1984	The Infected Foot of the Diabetic Patient: Quantitative Microbiology and Analysis of Clinical	prospective	NR	US	HIC	y	n	32	32	32	0	25	7	154	0	0	1	0	0	1	0	0	1	0	0	1	22	0	0	0	0	2	11	4	0	6	0	0	5	1	0	6	2	0	4	0	0
2018	Sasikumar, K.; Vijayakumar, C.; Jagdish, S.; Kadambari, D.; Kumar, N. R.; Biswas, R.; Parija, S. C.	Sasikumar 2018	Clinico-microbiological Profile of Septic Diabetic Foot with Special Reference to Anaerobic Infection	prospective	NR	India	LMIC	y	n	104	104	104	0	86	18	223	0	0	0	0	0	0	0	0	4	0	0	1	10	0	0	0	0	0	3	0	0	0	0	11	37	0	0	0	3	0	28	0	0
2014	Sekhar, S.; Vyas, N.; Unnikrishnan, M.; Rodrigues, G.; Mukhopadhyay, C.	Sekhar 2014	Antimicrobial susceptibility pattern in diabetic foot ulcer: a pilot study	retrospective	2011	India	LMIC	n	n	108	108	96	12	48	48	150	6	0	0	0	0	0	0	0	0	0	0	0	0	0	0	0	0	0	0	0	0	0	0	12	12	0	0	0	0	0	18	0	0
2008	Senneville, E.; Lombart, A.; Beltrand, E.; Valette, M.; Legout, L.; Cazaubiel, M.; Yazdanpanah, Y.; Fontaine, P.	Senneville 2008	Outcome of diabetic foot osteomyelitis treated nonsurgically	retrospective	2002-2004	France	HIC	n	n	50	50	50	0	22	28	66	0	0	0	0	0	0	0	0	0	0	0	0	0	0	0	0	0	0	0	0	0	0	0	4	1	0	0	0	0	0	0	0	0
2009	Senneville, E.; Morant, H.; Descamps, D.; Dekeyser, S.; Beltrand, E.; Singer, B.; Caillaux, M.; Boulogne, A.; Legout, L.; Lemaire, X.; Lemaire, C.; Yazdanpanah, Y.	Senneville 2009	Needle puncture and transcutaneous bone biopsy cultures are inconsistent in patients with diabetes and suspected osteomyelitis of the foot	prospective	2006-2008	France	HIC	y	y	31	31	21	10	NR	NR	42	1	0	0	0	0	0	0	0	5	0	0	0	0	0	0	0	0	0	0	0	0	1	0	0	2	0	0	0	0	0	0	0	0
2019	Seth, Abhinav; Attri, Ashok Kumar; Kataria, Hanish; Kochhar, Suman; Seth, Sheetal Aatrai; Gautam, Nitesh	Seth 2019	Clinical Profile and Outcome in Patients of Diabetic Foot Infection	Prospective	2015-2016	India	LMIC	N	NR	65	65	42	23	6	36	49	13	0	0	0	0	0	0	0	0	0	0	0	0	0	0	0	0	0	0	0	0	0	0	0	14	0	0	0	0	0	6	0	0
2017	Shah, M.; Channa, A. A.; Shah, N. A.; Memon, H. N. A.; Karim, I.; Baloch, Z. A. Q.	Shah 2017	Frequency, clinical presentation and management of diabetic foot: (the multi-institutional study)	prospective	NR	Pakistan	LMIC	n	NR	72	72	72	NR	NR	NR	72	0	0	0	0	0	0	0	0	0	0	0	0	0	0	0	0	0	0	0	0	0	0	0	0	0	0	0	0	0	0	15	0	0
2015	Shahi, S. K.; Kumar, A.	Shahi 2015	Isolation and Genetic Analysis of Multidrug Resistant Bacteria from Diabetic Foot Ulcers	prospective	2010-2011	India	LMIC	y	n	42	42	42	0	NR	NR	86	0	0	0	0	0	8	0	0	0	0	0	0	3	0	0	0	1	0	6	1	0	0	0	12	9	0	3	0	0	0	5	0	0
2005	Shankar, E. M.; Mohan, V.; Premalatha, G.; Srinivasan, R. S.; Usha, A. R.	Shankar 2005	Bacterial etiology of diabetic foot infections in South India	prospective	2003-2004	India	LMIC	y	NR	77	77	72	5	49	23	118	0	0	0	0	0	0	0	0	0	0	0	3	3	0	0	0	0	3	0	3	0	1	1	3	17	0	0	0	0	0	11	0	0
2007	Sotto, A.; Bouziges, N.; Jourdan, N.; Richard, J. L.; Lavigne, J. P.	Sotto 2007	In vitro activity of tigecycline against strains isolated from diabetic foot ulcers	prospective	2005-2006	France	HIC	y	y	173	173	171	2	128	43	315	0	0	0	0	0	0	0	0	0	0	0	0	11	0	0	0	0	3	3	0	0	14	0	25	24	0	0	0	1	0	6	0	0
2014	Sugandhi, P.; Arvind Prasanth, D.	Sugandhi 2014	Microbiological profile of bacterial pathogens from diabetic foot infections in tertiary care hospitals, Salem	prospective	NR	India	LMIC	n	n	50	50	42	8	9	33	51	0	0	0	0	0	0	0	0	0	0	0	2	0	0	0	0	0	0	0	0	0	0	0	2	2	0	0	0	0	0	0	0	0
2013	Suresh, R.; Illamani, V.; Menezes, G. A.	Suresh 2013	Bacteriological evaluation of diabetic foot ulcers	prospective	2012-2013	India	LMIC	y	y	50	50	47	3	NR	NR	52	0	0	0	0	0	0	0	0	0	0	0	0	2	0	0	0	0	0	0	3	0	0	0	1	10	0	0	0	0	0	5	0	0
2011	Tascini, C.; Piaggesi, A.; Tagliaferri, E.; Iacopi, E.; Fondelli, S.; Tedeschi, A.; Rizzo, L.; Leonildi, A.; Menichetti, F.	Tascini 2011	Microbiology at first visit of moderate-to-severe diabetic foot infection with antimicrobial activity and a survey of quinolone monotherapy	prospective	2006-2008	Italy	HIC	y	NR	1295	1295	831	464	328	503	1111	12	0	0	0	0	0	0	0	4	0	0	0	0	0	0	0	0	0	0	40	0	0	0	115	0	0	0	74	0	0	0	0	0
2015	Tone, A.; Nguyen, S.; Devemy, F.; Topolinski, H.; Valette, M.; Cazaubiel, M.; Fayard, A.; Beltrand, E.; Lemaire, C.; Senneville, E.	Tone 2015	Six-Week Versus Twelve-Week Antibiotic Therapy for Nonsurgically Treated Diabetic Foot Osteomyelitis: A Multicenter Open-Label Controlled Randomized Study	prospective	2007-2009	France	HIC	y	n	40	40	40	0	18	22	58	0	0	0	0	0	0	0	0	1	0	0	0	0	0	0	0	0	0	0	3	0	0	0	6	2	0	0	0	0	0	0	0	0
2018	Tunio, Y. M.; Memon, F. A.; Raza, H.; Kumar, V.; Memon, H. N. A.; Khan, A.	Tunio 2018	Frequency of various presentations of foot lesions in diabetic patients	prospective	NR	NR	NR	n	n	50	50	50	0	0	50	50	0	0	0	0	0	0	0	0	0	0	0	0	0	0	0	0	0	0	0	0	0	0	0	0	10	0	0	0	0	0	8	0	0
2011	Umadevi, S.; Kumar, S.; Joseph, N. M.; Easow, J. M.; Kandhakumari, G.; Srirangaraj, S.; Raj, S.; Stephen, S.	Umadevi 2011	Microbiological study of diabetic foot infections.	prospective	2008-2009	India	LMIC	N	n	105	105	102	3	55	47	171	6	0	0	0	0	0	0	0	0	0	0	0	0	0	0	0	0	7	0	0	0	0	0	9	25	0	0	0	0	0	35	0	0
2010	Wang, S. H.; Sun, Z. L.; Guo, Y. J.; Yang, B. Q.; Yuan, Y.; Wei, Q.; Ye, K. P.	Wang 2010	Meticillin-resistant Staphylococcus aureus isolated from foot ulcers in diabetic patients in a Chinese care hospital: risk factors for infection and prevalence	retrospective	2004-2006	China	HIC	n	n	118	118	118	NR	NR	NR	160	7	0	0	0	0	0	0	0	0	0	0	0	0	0	0	0	0	0	0	0	0	0	0	17	32	0	0	8	0	0	4	0	0
2015	Wang, G.; Tian, J.; Zhu, L. Y.; Yang, S.; Ding, Y.; Kang, Y.; Wang, F.; Wang, Y.; Dong, Y.; Li, Y.; Xu, X.	Wang 2015	Changes in Bacterial Profiles and Antibiotic Sensitivity Before and After Wound Bed Preparation for Diabetic Foot Ulcers	retrospective	2004-2011	China	HIC	y	n	411	411	411	0	NR	NR	429	14	0	0	0	0	7	0	0	0	0	0	0	16	0	0	0	0	16	6	8	0	19	0	53	24	0	0	0	0	5	21	0	0
2018	Wasnik, R. N.; Marupuru, S.; Mohammed, Z. A.; Rodrigues, G. S.; Miraj, S. S.	Wasnik 2018	Evaluation of antimicrobial therapy and patient adherence in diabetic foot infections	prospective	NR	India	LMIC	n	y	150	150	131	19	0	131	131	0	0	0	0	0	0	0	0	0	0	0	0	0	0	0	0	0	0	0	0	0	9	0	11	20	0	0	0	0	0	20	0	0
2017	Wu, W. X.; Liu, D.; Wang, Y. W.; Wang, C.; Yang, C.; Liu, X. Z.; Mai, L. F.; Ren, M.; Yan, L.	Wu 2017	Empirical Antibiotic Treatment in Diabetic Foot Infection: A Study Focusing on the Culture and Antibiotic Sensitivity in a Population From Southern China	prospective	2009-2014	China	HIC	n	n	312	312	264	48	NR	NR	320	0	0	0	0	0	0	0	0	0	0	0	0	0	0	0	0	0	12	0	0	0	13	0	36	25	0	0	0	0	0	25	0	0
2011	Zubair, M.; Malik, A.; Ahmad, J.	Zubair 2011	Clinico-microbiological study and antimicrobial drug resistance profile of diabetic foot infections in North India	prospective	2008-2010	India	LMIC	y	n	102	102	102	0	63	39	152	5	0	0	0	0	0	0	0	0	0	0	0	2	0	0	0	0	0	1	4	1	0	0	5	41	0	0	0	0	0	20	0	0
[truncated: 37 more columns]

## Sheet: GpGn (n = 57)
Publication Year	Author	Short citation	Title	Study design	Study date	Country	Gross national income	Tested for anaerobes? (y/n)	Exluded patients on Antibiotics? (y/n/not reported [NR])	Patients (how many cultured?)	Samples	Positive samples	Samples without growth	Samples with polymicrobial culture	Samples with monomicrobial culture	Total microorganisms isolated	Acinetobacter	Actinomyces	Aerococcus	Aeromonas	Alcaligenes	Alloiococcus	Archanobacteria	Bacillus	Burkholderia	Cedecea	Citrobacter	Clostridium	Corynebacterium	Enterobacter	Edwardsiella	Enterococcus	E. coli	Fungi	Hemophilus	Klebsiella	Kluyvera	Kocuria	Lactobacillus	Listeria	Myroides	Morganella	Micrococcus	Oligella	Pseudomonas	Proteus	Providencia	Ralstonia	Serratia
2013	Ahmad, Wasim; Khan, Ishtiaq Ali; Ghaffar, Salma; Al-Swailmi, Farhan Khasham; Khan, Ihsanullah	Ahmad 2013	Risk factors for diabetic foot ulcer	prospective	2010-2011	Pakistan	LMIC	n	NR	196	196	169	27	N/A	N/A	169	0	0	0	0	0	0	0	0	0	0	0	0	0	0	0	0	28	0	0	14	0	0	0	0	0	0	0	0	0	42	0	0	0
2018	Al Ayed, M. Y.; Ababneh, M.; Alwin Robert, A.; Alzaid, A.; Ahmed, R. A.; Salman, A.; Musallam, M. A.; Al Dawish, M. A.	Al Ayed 2018	Common Pathogens and Antibiotic Sensitivity Profiles of Infected Diabetic Foot Ulcers in Saudi Arabia	retrospective	2015-2017	Saudi Arabia	HIC	n	n	126	126	126	0	14	112	134	5	0	0	0	0	0	0	0	0	0	6	0	0	7	0	3	8	0	0	9	0	0	0	0	0	3	0	0	22	1	0	0	1
2012	Altay FA, Sencan I, Senturk GC, Altay M, Guvenman S, Unverdi S, Acikgoz ZC	Altay 2012	Does treatment affect the levels of serum interleukin-6, interleukin-8 and procalcitonin in diabetic foot infection? A pilot study	prospective	2009-2010	Turkey	UMIC	n	y	40	40	23	17	6	17	29	0	0	1	0	0	0	0	0	0	0	0	0	0	1	0	2	3	0	0	0	0	0	0	0	0	0	0	1	3	3	0	0	0
2018	Ansar, S.; Dastagir, A.	Ansar 2018	Bacteriological profile of diabetic foot ulcers	prospective	2009-2010	India	LMIC	n	y	100	100	90	10	28	62	125	3	0	0	0	0	0	0	0	0	0	4	0	0	5	0	1	21	0	0	11	0	0	0	0	0	0	0	0	20	29	0	0	0
2015	Anvarinejad, M.; Pouladfar, G.; Japoni, A.; Bolandparvaz, S.; Satiary, Z.; Abbasi, P.; Mardaneh, J.	Anvarinejad 2015	Isolation and Antibiotic Susceptibility of the Microorganisms Isolated from Diabetic Foot Infections in Nemazee Hospital, Southern Iran	prospective	2011-2012	Iran	UMIC	n	n	86	86	86	0	N/A	N/A	122	2	0	0	0	0	0	0	4	0	0	0	0	2	1	0	34	25	7	0	1	0	0	0	0	0	1	0	0	2	3	0	0	1
2013	Anwar, M. R.; Bhatti, A.	Anwar 2013	Common pathogens in diabetic foot infection - A study of 120 cases	prospective	2011-2013	Pakistan	LMIC	n	n	120	120	120	0	0	120	120	0	0	0	0	0	0	0	0	0	0	0	0	0	0	0	0	0	0	0	0	0	0	0	0	0	0	0	0	10	8	0	0	0
2017	Arunagiri, R.; Sundaramurthy, R.; Viswanathan, A.; Ganesan, V.; Thiruvannamalai, R.	Arunagiri 2017	Clinicomicrobiological profile and antibiotic resistance analysis of diabetic foot ulcer from a tertiary care hospital	prospective	2016-2017	India	LMIC	n	n	100	100	80	20	12	68	92	10	0	0	0	0	0	0	0	0	0	0	0	0	2	0	4	8	0	0	16	0	0	0	0	0	0	0	0	24	12	0	0	0
2012	Banashankari G. S.; Rudresh, H, K.; Harsha, A. H.	Banashankari 2012	Prevalence of Gram negative bacteria in diabetic foot	prospective	2008-2009	India	LMIC	n	n	202	202	192	10	63	129	246	17	0	0	0	0	0	0	0	0	0	4	0	0	8	0	22	40	0	0	16	0	0	0	0	0	0	0	0	32	45	0	0	0
2015	Banu, A.; Hassan, M. M. N.; Rajkumar, J.; Srinivasa, S.	Banu 2015	Spectrum of bacteria associated with diabetic foot ulcer and biofilm formation: A prospective study	prospective	NR	India	LMIC	n	n	100	100	82	18	0	82	82	0	0	0	0	0	0	0	0	0	0	10	0	0	0	0	0	20	0	0	10	0	0	0	0	0	0	0	0	14	8	0	0	0
2011	Bengalorkar, G. M; Kumar, T. N.	Bengalorkar 2011	Culture and sensitivity pattern of micro-organism isolated from diabetic foot infections in a tertiary care hospital	prospective	NR	India	LMIC	n	NR	60	60	60	0	37	23	99	0	0	0	0	0	0	0	0	0	0	1	0	1	0	0	8	22	0	0	11	0	0	0	0	0	0	0	0	13	9	1	0	0
2018	Bulolo, B. A.; Pase, M. A.; Ginting, F.	Bulolo 2018	Antibiotic sensitivity pattern of bacteria from diabetic foot infections Haji Adam Malik central general hospital	retrospective	2017	Indonesia	UMIC	N	n	33	33	33	0	0	33	33	4	0	0	0	0	0	0	0	0	0	0	0	0	1	1	0	8	0	0	11	0	0	0	0	0	1	0	0	2	0	0	0	1
2016	Callahan, D.; Keeley, J.; Alipour, H.; DeVirgilio, C.; Kaji, A.; Plurad, D.; Kim, D. Y.	Callahan 2016	Predictors of Severity in Diabetic Foot Infections	retrospective	2013-2014	US	HIC	N	NR	183	183	136	47	N/A	N/A	326	1	1	0	0	4	1	0	1	0	0	3	0	37	6	0	40	8	2	0	6	0	1	5	0	1	5	0	0	9	14	0	0	1
2017	Cardoso, N. A.; Cisneiros, L. L.; Machado, C. J.; Cenedezi, J. M.; Procopio, R. J.; Navarro, T. P.	Cardoso 2017	Bacterial genus is a risk factor for major amputation in patients with diabetic foot	prospective	2007-2012	Brazil	UMIC	N	n	189	189	164	25	53	111	275	27	0	0	0	0	0	0	0	0	0	9	0	0	20	0	28	27	0	0	8	0	0	0	0	0	35	0	0	37	35	0	0	5
2015	Cervantes-Garcia, E.; Garcia-Gonzalez, R.; Resendiz-Albor, A.; Salazar-Schettino, P. M.	Cervantes-Garcia 2015	Infections of diabetic foot ulcers with methicillin-resistant Staphylococcus aureus	prospective	2012-2013	Mexico	UMIC	n	n	100	100	88	12	56	32	166	0	0	0	0	0	0	0	0	0	0	5	0	0	23	0	0	36	0	0	10	0	0	0	0	0	4	0	0	3	11	0	0	3
2018	Chang, J. W.; Heo, W.; Choi, M. S. S.; Lee, J. H.	Chang 2018	The appropriate management algorithm for diabetic foot: A single-center retrospective study over 12 years	retrospective	2005-2017	Korea (Rep.)	HIC	N	nr	263	263	213	50	N/A	N/A	300	6	0	0	0	0	0	0	0	0	0	0	0	0	10	0	28	21	0	0	13	0	0	0	0	0	4	0	0	26	19	0	0	8
2013	Chita, T.; Muntean, D.; Baditoiu, L.; Timar, B.; Moldovan, R.; Timar, R.; Licker, M.	Chita 2013	Staphylococcus aureus strains isolated from diabetic foot ulcers. identification of the antibiotic resistant phenotypes	prospective	2011-2013	Romania	HIC	n	n	55	55	55	0	10	45	64	2	0	0	0	0	0	0	0	0	0	0	0	0	2	0	0	4	0	0	6	0	0	0	0	0	0	0	0	1	9	0	0	0
2013	Coskun, O.; Savasci, U.; Karakas, A.; Simsek, K.; Avci, I. Y.; Sari, S.; Eyigun, C. P.	Coskun 2013	Evaluation of diabetic foot infections in elderly patients	retrospective	2005-2012	Turkey	UMIC	N	nr	23	23	20	3	6	14	26	0	0	0	0	0	0	0	0	0	1	0	0	0	0	0	3	3	1	0	1	0	0	0	0	0	2	0	0	3	2	0	0	0
2014	Dunyach-Remy, C.; Cadiere, A.; Richard, J. L.; Schuldiner, S.; Bayle, S.; Roig, B.; Sotto, A.; Lavigne, J. P.	Dunyach-Remy 2014	Polymerase chain reaction-denaturing gradient gel electrophoresis (PCR-DGGE): a promising tool to diagnose bacterial infections in diabetic foot ulcers	prospective	2008	France	HIC	N	nr	20	20	12	8	3	9	15	0	0	0	0	0	0	0	0	0	0	0	0	0	0	0	0	1	0	0	2	0	0	0	0	0	0	0	0	1	0	0	0	0
2011	Elamurugan, T. P.; Jagdish, S.; Kate, V.; Chandra Parija, S.	Elamurugan 2011	Role of bone biopsy specimen culture in the management of diabetic foot osteomyelitis	prospective	2008-2010	India	LMIC	N	n	144	144	134	10	NR	NR	264	35	0	0	0	0	0	0	0	0	0	0	0	0	2	0	0	37	0	0	19	0	0	0	0	0	0	0	0	50	25	0	0	0
2012	Ertugrul, B. M.; Oncul, O.; Tulek, N.; Willke, A.; Sacar, S.; Tunccan, O. G.; Yilmaz, E.; Kaya, O.; Ozturk, B.; Turhan, O.; Yapar, N.; Ture, M.; Akin, F.	Ertugrul 2012	A prospective, multi-center study: factors related to the management of diabetic foot infections	prospective	2010-2011	Turkey	UMIC	n	n	86	86	71	15	NR	NR	115	3	0	0	0	0	0	0	0	0	0	0	0	0	3	0	14	9	0	0	3	0	0	0	0	0	8	0	0	21	8	0	0	0
2013	Feng, S. H.; Chu, Y. J.; Wang, P. H.; Jun, X.; Min, D.; Li, X. M.	Feng 2013	Risk factors and gene type for infections of MRSA in diabetic foot patients in Tianjin, China	prospective	2009-2011	China	HIC	N	n	429	429	429	0	89	340	559	5	0	0	8	0	0	0	38	0	0	53	0	8	0	0	32	28	18	0	7	0	0	0	0	0	0	0	0	63	0	0	0	0
2007	Fernandes, L. D. F.; Pimenta, F. C.; Fernandes, F. D. F.	Fernandes 2007	Isolation and susceptibility profile of bacteria in diabetic foot and venous stasis ulcer of patients admitted to the emergency room of the main university hospital in the state of Goias, Brazil	prospective	NR	Brazil	UMIC	N	n	50	50	41	9	NR	NR	66	0	0	0	0	0	0	0	0	0	0	1	0	0	6	0	0	12	0	0	2	0	0	0	0	0	1	0	0	11	9	2	0	0
2016	Huang, Y.; Cao, Y.; Zou, M.; Luo, X.; Jiang, Y.; Xue, Y.; Gao, F.	Huang 2016	A Comparison of Tissue versus Swab Culturing of Infected Diabetic Foot Wounds	prospective	2014-2015	China	HIC	n	NR	56	56	49	7	26	23	79	1	0	0	0	0	0	1	0	0	0	3	0	0	2	0	10	3	5	0	3	1	0	0	0	0	3	0	0	3	11	0	1	2
2017	Jaaskelainen, Iiro H.; Hagberg, Lars; Forsblom, Erik; Jarvinen, Asko	Jaaskelainen 2017	Microbiological Etiology and Treatment of Complicated Skin and Skin Structure Infections in Diabetic and Nondiabetic Patients in a Population-Based Study	retrospective	2008-2011	Finland, Sweden	HIC	N	NR	70	70	52	18	22	30	30	0	0	0	0	0	0	0	0	0	0	0	0	0	0	0	1	0	0	0	0	0	0	0	0	0	0	0	0	0	0	0	0	0
2017	Jain, S.; Barman, R.	Jain 2017	Bacteriological profile of diabetic foot ulcer with special reference to drug-resistant strains in a tertiary care center in North-East India	prospective	2015-2016	India	LMIC	n	NR	150	150	139	11	43	96	185	7	0	0	0	0	0	0	0	0	0	1	0	0	6	0	27	37	0	0	22	0	0	0	0	0	4	0	0	22	9	3	0	1
2014	Ji, X.; Jin, P.; Chu, Y.; Feng, S.; Wang, P.	Ji 2014	Clinical characteristics and risk factors of diabetic foot ulcer with multidrug-resistant organism infection	retrospective	2011-2012	China	HIC	n	n	157	157	118	39	NR	NR	146	0	0	0	0	0	0	0	0	0	0	0	0	0	36	0	13	7	0	0	0	0	0	0	0	0	0	0	0	16	7	0	0	0
2018	Kaimkhani, G. M.; Siddiqui, A. A.; Rasheed, N.; Rajput, M. I.; Kumar, J.; Khan, M. H.; Nisar, S.; Mustafa, S.; Yaqoob, U.	Kaimkhani 2018	Pattern of Infecting Microorganisms and Their Susceptibility to Antimicrobial Drugs in Patients with Diabetic Foot Infections in a Tertiary Care Hospital in Karachi, Pakistan	prospective	2016	Pakistan	LMIC	n	n	100	100	100	0	83	17	328	0	0	0	0	0	0	0	0	0	0	0	0	0	0	0	40	63	0	0	43	0	0	0	0	0	0	0	0	37	31	0	0	0
2018	Kateel, R.; Augustine, A. J.; Prabhu, S.; Ullal, S.; Pai, M.; Adhikari, P.	Kateel 2018	Clinical and microbiological profile of diabetic foot ulcer patients in a tertiary care hospital	retrospective	NR	India	LMIC	N	n	120	120	98	22	28	NR	127	0	0	0	0	0	0	0	0	0	0	0	0	0	0	0	5	34	0	0	12	0	0	0	0	0	0	0	0	30	5	0	0	0
2006	Kengne, A. P.; Choukem, S. P.; Dehayem, Y. M.; Simo, N. L.; Fezeu, L. L.; Mbanya, J. C.	Kengne 2006	Diabetic foot ulcers in Cameroon: can microflora prevalence inform probabilistic antibiotic treatment?	retrospective	1999-2002	Cameroon	LMIC	n	n	21	21	21	0	13	8	35	0	0	0	0	0	0	0	0	0	0	2	0	0	1	0	0	4	0	0	3	0	0	0	0	0	2	0	0	3	9	2	0	0
2019	Kow, R. Y.; Low, C. L.; Ruben, J. K.; Zaharul Azri, W. M. Z.; Mor Japar Khan, E. S. K.	Kow 2019	Microbiology of diabetic foot infections in three district hospital in Malaysia and comparison with South East Asian Countries	Retrospective	2016	Malaysia	UMIC	n	NR	173	173	117	56	51	66	188	7	0	0	0	0	0	0	1	2	0	6	2	0	15	0	0	14	0	1	32	0	0	0	0	0	5	0	0	29	26	0	0	1
2017	Kumoniewski, P.; Pomorski, L.; Smigielski, J.	Kumoniewski 2017	Analysis of pathogens and their susceptibility in patients with diabetic foot syndrome treated surgically	prospective	2014-2016	Poland	HIC	N	NR	61	61	61	0	32	29	118	6	0	0	0	0	0	0	0	0	0	1	0	0	3	0	11	6	1	0	5	0	0	0	0	0	3	0	0	8	9	0	0	3
2013	Malik, A.; Mohammad, Z.; Ahmad, J.	Malik 2013	The diabetic foot infections: biofilms and antimicrobial resistance	prospective	2008-2011	India	LMIC	N	nr	162	162	162	0	111	51	255	8	0	0	0	0	0	0	0	0	0	0	0	7	0	0	9	71	0	0	33	0	0	0	0	0	2	0	0	40	13	0	0	0
2012	Mohanasoundaram, K. M.	Mohanasoundaram 2012	The microbiological profile of diabetic foot infections	prospective	NR	India	LMIC	n	n	68	68	56	12	35	21	92	0	0	0	0	0	0	0	0	0	0	0	0	0	0	0	4	17	0	0	9	0	0	0	0	0	0	0	0	12	6	0	0	0
2019	Najari, Hamid Reza; Karimian, Tahmine; Parsa, Hossein; QasemiBarqi, Reza; Allami, Abbas	Najari 2019	Bacteriology of moderate-to-severe diabetic foot infections in two tertiary hospitals of Iran	Prospective	2017	Iran	UMIC	n	y	105	105	95	10	NR	NR	95	0	0	0	0	0	0	0	0	0	0	5	0	0	2	0	16	18	0	0	0	0	0	0	0	0	0	0	0	9	2	0	0	0
2016	Noor, S.; Ahmad, J.; Parwez, I.; Ozair, M.	Noor 2016	Culture-Based Screening of Aerobic Microbiome in Diabetic Foot Subjects and Developing Non-healing Ulcers	prospective	2014-2016	India	LMIC	n	NR	70	70	70	0	17	53	87	0	0	0	0	0	0	0	0	0	0	11	0	0	0	0	5	17	0	0	13	0	0	0	0	0	0	0	0	15	10	0	0	0
2018	Obeid, Michele; Moughames, Eric; Aboulhosn, Petra; Madi, Rashad; Farah, Maya; Feghali, Jinia; Mokhbat, Jacques; Farra, Anna; Moughnieh, Rima; Daoud, Ziad; Feghaleh, Rita; Abboud, Edmond; Abboud, Emma; Husni-Samaha, Rola	Obeid 2018	Epidemiology and susceptibility profiles of diabetic foot infections in five hospitals in Lebanon	prospective	2015-2016	Lebanon	UMIC	n	NR	128	128	128	0	49	79	184	6	0	0	0	0	0	0	0	0	0	5	0	0	11	0	16	22	2	0	7	0	0	0	0	0	5	0	0	34	23	0	0	2
2013	Osariemen, I. J.; Olowu, S. S.; Adevbo, E.; Omon, E. E.; Victoria, O.; Imuetinyan, E. J.; Adesuwa, E.	Osariemen 2013	Aerobic bacteria associated with diabetic wounds in patients attending clinic in a rural community in Nigeria	prospective	NR	Nigeria	LMIC	n	n	150	150	50	100	NR	NR	50	0	0	0	0	0	0	0	0	0	0	0	0	0	0	0	0	12	0	0	5	0	0	0	0	0	0	0	0	4	10	0	0	0
2010	Ozer B, Kalaci A, Semerci E, Duran N, Davul S, Yanat AN	Ozer B 2010	Infections and aerobic bacterial pathogens in diabetic foot.	prospective	NR	Turkey	UMIC	n	y	78	78	57	21	15	42	74	2	0	0	0	0	0	0	0	0	0	2	0	0	1	0	11	11	3	0	6	0	0	0	0	0	2	0	0	14	5	0	0	0
2012	Pai, S. A.; Vijaykumar, H.; Sreevathsa, M. R.; Parag, D.	Pai 2012	Comparative study of community and hospital acquired infections in diabetic foot	retrospective	NR	India	LMIC	n	y	55	55	48	7	NR	NR	48	0	0	0	0	0	0	0	0	0	0	0	0	0	3	0	9	11	0	0	14	0	0	0	0	0	0	0	0	1	4	0	0	0
2018	Patil, A.; More, D.; Jadhav, K. A.; Mejia, M. E. V.; Patil, S. S.	Patil 2018	Clinical, Etiological, Anatomical, and Bacteriological Study of "Diabetic Foot" Patients: Results of a Single Center Study	prospective	2010-2012	India	LMIC	n	n	55	55	55	0	0	55	55	0	0	0	0	0	0	0	0	0	0	0	0	0	0	0	0	0	0	0	0	0	0	0	0	0	0	0	0	0	0	0	0	0
2015	Patil, P.; Patil, B.	Patil 2015	Pattern of aerobic bacterial infection of diabetic foot	prospective	NR	India	LMIC	n	n	109	109	109	0	NR	NR	244	4	0	0	0	0	0	0	2	0	0	7	0	5	2	0	13	17	0	0	29	0	0	0	0	0	0	0	0	26	62	0	0	0
2015	Perim, M. C.; Borges, J. C.; Celeste, S. R. C.; Orsolin, E. F.; Mendes, R. R.; Mendes, G. O.; Ferreira, R. L.; Carreiro, S. C.; Da Silva Pranchevicius, M. C.	Perim 2015	Aerobic bacterial profi le and antibiotic resistance in patients with diabetic foot infections	prospective	2013	Brazil	UMIC	n	n	41	41	30	11	21	9	89	0	0	0	0	0	0	0	0	0	0	1	0	0	9	0	0	4	0	0	0	0	0	0	0	0	0	0	0	4	10	0	0	0
2014	Radji, M.; Putri, C. S.; Fauziyah, S.	Radji 2014	Antibiotic therapy for diabetic foot infections in a tertiary care hospital in Jakarta, Indonesia	retrospective	2012	Indonesia	UMIC	n	NR	35	35	35	0	22	13	59	2	0	0	0	0	0	0	0	0	0	0	0	0	4	0	0	6	0	0	0	0	0	0	0	0	0	0	0	10	4	0	0	0
2016	Reghu, R.; Padma, U. D.; Sasankan, V.; Puthur, S.; Jose, J.	Reghu 2016	A microbiological study of diabetic foot ulcer in a south Indian tertiary care hospital	retrospective	2013-2014	India	LMIC	n	NR	150	150	150	0	85	65	273	10	0	0	0	0	0	0	0	3	0	2	0	1	4	0	39	33	19	0	35	0	0	0	0	0	8	0	0	37	11	1	0	1
2010	Saltoglu, N.; Dalkiran, A.; Tetiker, T.; Bayram, H.; Tasova, Y.; Dalay, C.; Sert, M.	Saltoglu 2010	Piperacillin/tazobactam versus imipenem/cilastatin for severe diabetic foot infections: a prospective, randomized clinical trial in a university hospital	clinical trial	2004-2006	Turkey	UMIC	n	y	62	62	49	13	NR	NR	89	3	0	0	0	0	0	0	0	0	0	2	0	0	4	0	10	7	0	0	4	0	0	0	0	0	7	0	0	13	5	0	0	0
2017	Sanchez-Sanchez, M.; Cruz-Pulido, W. L.; Bladinieres-Camara, E.; Alcala-Duran, R.; Rivera-Sanchez, G.; Bocanegra-Garcia, V.	Sanchez-Sanchez 2017	Bacterial Prevalence and Antibiotic Resistance in Clinical Isolates of Diabetic Foot Ulcers in the Northeast of Tamaulipas, Mexico	prospective	2011-2016	Mexico	UMIC	n	y	215	215	185	30	NR	NR	246	0	0	0	0	0	0	0	0	0	0	12	0	0	29	0	28	15	0	0	0	0	0	0	0	0	0	0	0	15	26	0	0	26
2007	Sasikala, R.; Latha, R.; Muruganandam, N; Senthilkumar, K.	Saliska 2007	Surveillance on MDRO associated DFU in Pondicherry	prospective	NR	India	LMIC	n	n	560	560	476	84	63	413	595	0	0	0	0	0	0	0	0	0	0	14	0	0	0	0	56	63	0	0	84	0	0	0	0	0	0	0	0	84	126	0	0	0
2014	Sekhar, S.; Vyas, N.; Unnikrishnan, M.; Rodrigues, G.; Mukhopadhyay, C.	Sekhar 2014	Antimicrobial susceptibility pattern in diabetic foot ulcer: a pilot study	retrospective	2011	India	LMIC	n	n	108	108	96	12	48	48	150	6	0	0	0	0	0	0	0	0	0	0	0	0	0	0	12	12	0	0	18	0	0	0	0	0	0	0	0	36	12	0	0	0
2008	Senneville, E.; Lombart, A.; Beltrand, E.; Valette, M.; Legout, L.; Cazaubiel, M.; Yazdanpanah, Y.; Fontaine, P.	Senneville 2008	Outcome of diabetic foot osteomyelitis treated nonsurgically	retrospective	2002-2004	France	HIC	n	n	50	50	50	0	22	28	66	0	0	0	0	0	0	0	0	0	0	0	0	0	0	0	4	1	0	0	0	0	0	0	0	0	0	0	0	6	4	0	0	0
2019	Seth, Abhinav; Attri, Ashok Kumar; Kataria, Hanish; Kochhar, Suman; Seth, Sheetal Aatrai; Gautam, Nitesh	Seth 2019	Clinical Profile and Outcome in Patients of Diabetic Foot Infection	Prospective	2015-2016	India	LMIC	N	NR	65	65	42	23	6	36	49	13	0	0	0	0	0	0	0	0	0	0	0	0	0	0	0	14	0	0	6	0	0	0	0	0	0	0	0	0	2	0	0	0
2017	Shah, M.; Channa, A. A.; Shah, N. A.; Memon, H. N. A.; Karim, I.; Baloch, Z. A. Q.	Shah 2017	Frequency, clinical presentation and management of diabetic foot: (the multi-institutional study)	prospective	NR	Pakistan	LMIC	n	NR	72	72	72	NR	NR	NR	72	0	0	0	0	0	0	0	0	0	0	0	0	0	0	0	0	0	0	0	15	0	0	0	0	0	0	0	0	10	3	0	0	0
2014	Sugandhi, P.; Arvind Prasanth, D.	Sugandhi 2014	Microbiological profile of bacterial pathogens from diabetic foot infections in tertiary care hospitals, Salem	prospective	NR	India	LMIC	n	n	50	50	42	8	9	33	51	0	0	0	0	0	0	0	2	0	0	0	0	0	0	0	2	2	0	0	0	0	0	0	1	0	0	1	0	18	1	0	0	0
2018	Tunio, Y. M.; Memon, F. A.; Raza, H.; Kumar, V.; Memon, H. N. A.; Khan, A.	Tunio 2018	FREQUENCY OF VARIOUS PRESENTATIONS OF FOOT LESIONS IN DIABETIC PATIENTS	prospective	NR	NR	N/A	n	n	50	50	50	0	0	50	50	0	0	0	0	0	0	0	0	0	0	0	0	0	0	0	0	10	0	0	8	0	0	0	0	0	0	0	0	13	5	0	0	0
2011	Umadevi, S.; Kumar, S.; Joseph, N. M.; Easow, J. M.; Kandhakumari, G.; Srirangaraj, S.; Raj, S.; Stephen, S.	Umadevi 2011	Microbiological study of diabetic foot infections.	prospective	2008-2009	India	LMIC	N	n	105	105	102	3	55	47	171	6	0	0	0	0	0	0	0	0	0	7	0	0	0	0	9	25	0	0	35	0	0	0	0	0	0	0	0	31	16	1	0	0
2010	Wang, S. H.; Sun, Z. L.; Guo, Y. J.; Yang, B. Q.; Yuan, Y.; Wei, Q.; Ye, K. P.	Wang 2010	Meticillin-resistant Staphylococcus aureus isolated from foot ulcers in diabetic patients in a Chinese care hospital: risk factors for infection and prevalence	retrospective	2004-2006	China	HIC	n	n	118	118	118	NR	NR	NR	160	7	0	0	0	0	0	0	0	0	0	0	0	0	0	0	17	32	8	0	4	0	0	0	0	0	0	0	0	11	17	0	0	0
2018	Wasnik, R. N.; Marupuru, S.; Mohammed, Z. A.; Rodrigues, G. S.; Miraj, S. S.	Wasnik 2018	Evaluation of antimicrobial therapy and patient adherence in diabetic foot infections	prospective	NR	India	LMIC	n	y	150	150	131	19	0	131	131	0	0	0	0	0	0	0	0	0	0	0	0	0	9	0	11	20	0	0	20	0	0	0	0	0	3	0	0	13	2	0	0	0
2017	Wu, W. X.; Liu, D.; Wang, Y. W.; Wang, C.; Yang, C.; Liu, X. Z.; Mai, L. F.; Ren, M.; Yan, L.	Wu 2017	Empirical Antibiotic Treatment in Diabetic Foot Infection: A Study Focusing on the Culture and Antibiotic Sensitivity in a Population From Southern China	prospective	2009-2014	China	HIC	n	n	312	312	264	48	NR	NR	320	0	0	0	0	0	0	0	0	0	0	12	0	0	13	0	36	25	0	0	25	0	0	0	0	0	19	0	0	37	23	0	0	0
									Total	6736	6736	5901	835	1233	2640	Microorganisms isolated	Acinetobacter	Actinomyces	Aerococcus	Aeromonas	Alcaligenes	Alloiococcus	Archanobacteria	Bacillus	Burkholderia	Cedecea davisae	Citrobacter	Clostridium	Corynebacterium	Enterobacter	Edwardsiella	Enterococcus	E. coli	Fungi	Hemophilu	Klebsiella	Kluyvera	Kocuria	Lactobacillus	Listeria	Myroides	Morganella	Micrococcus	Oligella	Pseudomonas	Proteus	Providencia	Ralstonia	Serratia
															Total	8418	208	1	1	8	4	1	1	48	5	1	189	2	61	251	1	633	1002	66	1	666	1	1	5	1	1	127	1	1	1008	801	10	1	56
																	Acinetobacter	Actinomyces	Aerococcus	Aeromonas	Alcaligenes	Alloiococcus	Archanobacteria	Bacillus	Burkholderia	Cedecea davisae	Citrobacter	Clostridium	Corynebacterium	Enterobacter	Edwardsiella	Enterococcus	E. coli	Fungi	Hemophilu	Klebsiella	Kluyvera	Kocuria	Lactobacillus	Listeria	Myroides	Morganella	Micrococcus	Oligella	Pseudomonas	Proteus	Providencia	Ralstonia	Serratia
																Prevalence (random effects)	1.862	0.159	0.15	0.203	0.175	0.159	0.153	0.354	0.183	0.15	1.5	0.161	0.431	2.333	0.151	5.369	11.57	0.543	0.156	6.872	0.153	0.159	0.179	0.152	0.159	1.116	0.152	0.15	11.113	8.301	0.208	0.153	0.54
																Upper 95% CI	2.688	0.255	0.244	0.31	0.275	0.255	0.247	0.588	0.285	0.244	2.155	0.257	0.714	3.358	0.244	6.954	13.658	0.861	0.251	8.698	0.247	0.255	0.28	0.246	0.255	1.68	0.246	0.244	12.983	10.295	0.317	0.247	0.828
																Lower 95% CI	1.184	0.0852	0.0792	0.119	0.097	0.0852	0.0808	0.179	0.103	0.0791	0.962	0.0866	0.219	1.49	0.0794	3.978	9.633	0.298	0.0831	5.247	0.0808	0.0852	0.1	0.08	0.0852	0.666	0.08	0.0792	9.371	6.505	0.123	0.0808	0.314
																Q	348.696	8.2684	11.1482	21.457	15.0566	8.2684	10.3303	143.171	17.2114	11.22	267.464	11.7355	154.764	437.112	11.06	500.598	452.198	159.028	9.2459	535.924	10.3303	8.2684	17.731	10.7297	8.2684	258.738	10.7297	11.1482	373.617	543.684	32.2429	10.3303	132.423
																DF	56	56	56	56	56	56	56	56	56	56	56	56	56	56	56	56	56	56	56	56	56	56	56	56	56	56	56	56	56	56	56	56	56
																Significance level	P < 0.0001	P = 1.0000	P = 1.0000	P = 1.0000	P = 1.0000	P = 1.0000	P = 1.0000	P < 0.0001	P = 1.0000	P = 1.0000	P < 0.0001	P = 1.0000	P < 0.0001	P < 0.0001	P = 1.0000	P < 0.0001	P < 0.0001	P < 0.0001	P = 1.0000	P < 0.0001	P = 1.0000	P = 1.0000	P = 1.0000	P = 1.0000	P = 1.0000	P < 0.0001	P = 1.0000	P = 1.0000	P < 0.0001	P < 0.0001	P = 0.9955	P = 1.0000	P < 0.0001
																I2 (inconsistency)	0.8394	0	0	0	0	0	0	0.5616	0	0	0.7906	0	0.6382	0.8719	0	0.8881	0.8762	0.6479	0	0.8955	0	0	0	0	0	0.7836	0	0	0.8501	0.897	0	0	0.5771
																95% CI for I2	79.87 to 87.19	0.00 to 0.00	0.00 to 0.00	0.00 to 0.00	0.00 to 0.00	0.00 to 0.00	0.00 to 0.00	41.01 to 67.41	0.00 to 0.00	0.00 to 0.00	73.29 to 83.59	0.00 to 0.00	52.01 to 72.72	84.17 to 89.63	0.00 to 0.00	86.29 to 90.87	84.73 to 89.96	53.39 to 73.39	0.00 to 0.00	87.25 to 91.44	0.00 to 0.00	0.00 to 0.00	0.00 to 0.00	0.00 to 0.00	0.00 to 0.00	72.33 to 83.07	0.00 to 0.00	0.00 to 0.00	77.20 to 85.71	87.44 to 91.55	0.00 to 0.00	0.00 to 0.00	43.26 to 68.48
																		Meta-analyses		8	7	6	5	4	3	2	1
															Total Gram + isolates	Total Gram - isolates				S. aureus (inc. MRSA)	Streptococcus	Enterococcus		Pseudomonas	E. coli	Klebsiella	Proteus
													HIC (n = 13)		1418	855		HIC (n = 13)	Prevalence (random effects)	28.113	11.092	7.608		7.726	5.97	3.44	5.294
														Percentage	62.4	37.6			Upper 95% CI	34.493	16.665	10.048		10.399	8.322	5.415	8.911
														Total isolates	2273				Lower 95% CI	22.147	6.538	5.482		5.421	3.988	1.899	2.576
																			Q	119.753	168.335	44.5288		52.5865	50.5218	56.5426	127.54
														Studies with S. aureus	13				DF	12	12	12		12	12	12	12
														Total S. aureus isolates	624				Significance level	P < 0.0001	P < 0.0001	P < 0.0001		P < 0.0001	P < 0.0001	P < 0.0001	P < 0.0001
														MRSA prevalence (random effects)	22.5				I2 (inconsistency)	0.8998	0.9287	0.7305		0.7718	0.7625	0.7878	0.9059
														Upper 95% CI	35.1				95% CI for I2	84.72 to 93.43	89.56 to 95.13	53.12 to 84.51		61.21 to 86.57	59.40 to 86.10	64.29 to 87.39	85.76 to 93.78
														Lower 95% CI	12.1			LMIC/UMIC (n = 43)	Prevalence (random effects)	21.835	2.947	4.99		12.036	13.437	7.897	9.308
														Q	134.689				Upper 95% CI	27.124	4.34	6.957		14.335	15.856	10.127	11.413
														DF	12				Lower 95% CI	16.973	1.816	3.336		9.913	11.189	5.923	7.397
														Significance level	P < 0.0001				Q	974.536	347.269	435.109		285.305	289.562	380.294	295.628
														I2 (inconsistency)	0.9109				DF	42	42	42		42	42	42	42
														95% CI for I2	86.60 to 94.08				Significance level	P < 0.0001	P < 0.0001	P < 0.0001		P < 0.0001	P < 0.0001	P < 0.0001	P < 0.0001
																			I2 (inconsistency)	0.9569	0.8791	0.9035		0.8528	0.855	0.8896	0.8579
																			95% CI for I2	94.86 to 96.39	84.62 to 90.49	87.91 to 92.29		81.02 to 88.58	81.32 to 88.74	86.05 to 91.26	81.73 to 88.95
													LMIC/UMIC (n = 43)		Total Gram + isolates	Total Gram - isolates
															2412	3558
														Percentage	40.4	59.6
														Total isolates	5970
														Studies with S. aureus	40
														Total S. aureus isolates	1314
														MRSA prevalence (random effects)	19.2
														Upper 95% CI	28.2
														Lower 95% CI	11.5
														Q	586.771
														DF	39
														Significance level	P < 0.0001
														I2 (inconsistency)	0.9335
														95% CI for I2	91.81 to 94.60
[truncated: 13 more columns]

## Sheet: GpGnAn (n = 55)
Publication Year	Author	Short citation	Title	Study design	Study date	Country	Gross national income	Tested for anaerobes? (y/n)	Exluded patients on Antibiotics? (y/n/not reported [NR])	Patients (how many cultured?)	Samples	Positive samples	Samples without growth	Samples with polymicrobial culture	Samples with monomicrobial culture	Total microorganisms isolated	Acinetobacter	Abiotrophia	Actinomyces	Aeromonas	Alcaligenes	Anaerobic streptococci	Anae. Unspecified	Anaerococcus	Bacillus	Bacteroides	Bifidobacterium	Burkholderia	Cedecea davisae	Cronobacter	Citrobacter	Clostridium	Corynebacterium	Eggerthella	Enterobacter	Edwardsiella	Enterococcus	E. coli	Eubacterium	Exiguobacterium	Fungi	Fusobacterium	Hemophilu	Klebsiella	Kluyvera	Lactobacillus	Myroides	Morganella	Micrococcus
2005	Abdulrazak, A.; Bitar, Z. I.; Al-Shamali, A. A.; Mobasher, L. A.	Abdulrazak 2005	Bacteriological study of diabetic foot infections	prospective	2002-2003	Kuwait	HIC	y	y	86	86	86	0	55	31	140	0	0	0	0	0	0	9	0	0	0	0	0	0	0	0	0	0	0	7	0	11	11	0	0	6	0	0	6	0	0	0	2	0
2015	Akhi, M. T.; Ghotaslou, R.; Asgharzadeh, M.; Varshochi, M.; Pirzadeh, T.; Memar, M. Y.; Bialvaei, A. Z.; Sofla, H. S. Y.; Alizadeh, N.	Akhi 2015	Bacterial etiology and antibiotic susceptibility pattern of diabetic foot infections in Tabriz, Iran	prospective	2013-2014	Iran	UMIC	y	n	60	60	54	6	32	22	92	4	0	0	0	0	0	0	0	0	4	0	0	0	0	4	0	0	0	4	0	14	14	0	0	0	0	0	0	0	0	0	0	0
2006	Ako-Nai, A. K.; Ikem, I. C.; Akinloye, O. O.; Aboderin, A. O.; Ikem, R. T.; Kassim, O. O.	Ako-Nai 2006	Characterization of bacterial isolates from diabetic foot infections in Ile-Ife, Southwestern Nigeria	prospective	2002-2004	Nigeria	LMIC	y	n	27	27	27	0	N/A	N/A	75	0	0	0	0	0	0	0	0	0	3	0	0	0	0	5	1	5	0	3	0	0	11	0	0	0	0	0	5	0	0	0	0	0
2012	Al Benwan, K.; Al Mulla, A.; Rotimi, V. O.	Al Benwan 2012	A study of the microbiology of diabetic foot infections in a teaching hospital in Kuwait	retrospective	2007-2008	Kuwait	HIC	y	n	440	440	440	0	330	110	777	0	0	0	0	0	29	0	0	0	84	0	0	0	0	13	2	0	0	34	0	47	46	0	0	9	4	0	36	0	0	0	26	0
2007	Alavi, S. M.; Khosravi, A. D.; Sarami, A.; Dashtebozorg, A.; Montazeri, E. A.	Alavi 2007	Bacteriologic study of diabetic foot ulcer	prospective	2004-2006	Iran	UMIC	y	n	32	32	26	6	16	10	42	0	0	0	0	0	0	0	0	0	0	0	0	0	0	1	0	1	0	2	0	0	10	0	0	1	0	0	1	0	0	0	2	0
2017	Amjad, S. S.; Zafar, J.; Shams, N.	Amjad 2017	Bacteriology Of Diabetic Foot In Tertiary Care Hospital; Frequency, Antibiotic Susceptibility And Risk Factors	prospective	NR	Pakistan	LMIC	y	y	114	114	114	0	0	114	114	0	0	0	0	0	0	0	0	0	0	0	0	0	0	0	0	0	0	0	0	0	32	0	0	0	0	0	4	0	0	0	0	0
2019	Anyim, Obumneme; Okafor, Christian; Young, Ekenechukwu; Obumneme-Anyim, Ijeoma; Nwatu, Chidimma	Anyim 2019	Pattern and microbiological characteristics of diabetic foot ulcers in a Nigerian tertiary hospital	prospective	2013-2014	Nigeria	LMIC	y	n	52	52	44	8	37	7	137	0	0	0	0	0	0	0	4	0	21	0	0	0	0	0	4	9	0	0	0	4	6	2	0	0	7	0	4	0	1	0	1	0
2012	Bano, I.; Chaudhary, W. A.; Hameed, A.	Bano 2012	In vitro bacteriologic study and empiric antibiotic regimens for diabetic foot ulcers	prospective	2010-2011	UK	HIC	y	n	100	100	100	0	0	100	100	0	0	0	0	0	0	0	0	1	0	0	0	0	0	6	0	0	0	2	0	0	7	0	0	0	0	0	4	0	0	0	3	0
2012	Banoo, S.; Shubha, D. S.; Shashidhar, V.; Venkatesha, D.	Banoo 2012	Bacterial and clinical profile of diabetic foot patients	prospective	NR	India	LMIC	y	n	100	100	100	0	64	36	187	0	0	0	0	0	0	0	0	0	7	0	0	0	0	4	0	0	0	0	0	9	26	0	0	0	0	0	32	0	0	0	0	0
2011	Bozkurt, F.; Gulsun, S.; Tekin, R.; Hosoglu, S.; Acemoglu, H.	Bozkurt 2011	Comparison of microbiological results of deep tissue biopsy and superficial swab in diabetic foot infections	retrospective	2009-2010	Turkey	UMIC	y	nr	75	75	75	0	N/A	N/A	86	0	0	0	0	0	0	0	0	1	2	0	0	0	0	0	0	0	0	8	0	6	8	0	0	0	0	0	10	0	0	0	0	0
2003	Candel Gonzalez, F. J.; Alramadan, M.; Matesanz, M.; Diaz, A.; Gonzalez-Romo, F.; Candel, I.; Calle, A.; Picazo, J. J.	Candel Gonzalez 2003	Infections in diabetic foot ulcers	retrospective	1999-2001	Spain	HIC	y	n	90	90	63	27	27	36	100	0	0	0	0	0	0	0	0	0	3	0	0	0	0	0	0	0	0	4	0	12	5	0	0	0	2	0	0	0	0	0	5	0
2007	Cetin, M.; Ocak, S.; Kuvandik, G.; Aslan, B.	Cetin 2007	Comparison of bacterial isolates cultured from hemodialysis patients and other patients with diabetic foot and their antimicrobial resistance	prospective	2004-2005	Turkey	UMIC	y	n	65	65	52	13	29	23	111	0	0	0	0	0	0	0	0	0	2	0	1	0	0	0	1	0	0	9	0	9	10	0	0	0	0	0	6	0	0	0	7	0
2017	Demetriou, M.; Papanas, N.; Panagopoulos, P.; Panopoulou, M.; Maltezos, E.	Demetriou 2017	Antibiotic Resistance in Diabetic Foot Soft Tissue Infections: A Series From Greece	prospective	2012-2015	Greece	HIC	y	y	113	113	89	24	N/A	N/A	111	0	0	0	0	0	0	0	0	0	0	0	0	0	0	0	0	0	0	9	0	8	8	0	0	0	0	0	12	0	0	0	0	0
2013	Demetriou, M.; Papanas, N.; Panopoulou, M.; Papatheodorou, K.; Bounovas, A.; Maltezos, E.	Demetriou 2013	Tissue and swab culture in diabetic foot infections: neuropathic versus neuroischemic ulcers	prospective	2012	Greece	HIC	y	y	50	50	50	0	N/A	N/A	61	2	1	0	1	0	0	0	0	0	3	0	0	0	0	0	0	0	0	5	0	6	2	0	0	0	0	0	5	0	0	0	3	0
2014	Durgad, S.; Koticha, A.; Nataraj, G.; Deshpande, A.; Mehta, P.	Durgad 2014	Diabetic foot ulcers-where do we stand microbiologically?	prospective	2010	India	LMIC	y	y	70	70	69	1	51	18	147	0	0	0	0	0	0	0	0	0	1	0	0	0	0	2	3	0	0	4	0	10	20	0	0	18	0	0	19	0	0	0	5	0
2000	El-Tahawy, A. T.	El-Tahawy 2000	Bacteriology of diabetic foot	Retrospective	1997-1999	Saudi Arabia	HIC	y	NR	111	111	108	3	41	67	161	0	0	0	0	0	0	12	0	0	0	0	0	0	0	0	0	0	0	6	0	12	6	0	0	8	0	0	7	0	0	0	6	0
2006	Ertugrul, M. B.; Baktiroglu, S.; Salman, S.; Unal, S.; Aksoy, M.; Berberoglu, K.; Calangu, S.	Ertugrul 2006	The diagnosis of osteomyelitis of the foot in diabetes: microbiological examination vs. magnetic resonance imaging and labelled leucocyte scanning	prospective	NR	Turkey	UMIC	y	NR	31	31	31	0	5	N/A	33	4	0	0	0	0	0	0	0	0	0	0	0	0	0	0	0	0	0	0	0	1	1	0	0	0	0	0	0	0	0	0	0	0
1999	Espinosa, Y.; Nieves, B.; Quintana, A.	Espinosa 1999	Aerobic and anaerobic bacteria in diabetic foot disease	prospective	NR	Venezuela	UMIC	y	y	30	30	30	0	N/A	N/A	55	0	0	0	0	0	0	0	0	0	3	0	0	0	0	3	0	2	0	3	0	0	2	0	0	0	0	0	2	0	0	0	0	0
2008	Esposito, S.; Leone, S.; Noviello, S.; Fiore, M.; Ianniello, F.; Felaco, F. M.; Romagnoli, F.; Sarli, E.	Esposito 2008	Foot infections in diabetes (DFIs) in the out-patient setting: an Italian multicentre observational survey	prospective	2004-2006	Italy	HIC	y	y	219	219	212	7	74	138	304	0	0	0	0	0	0	6	0	0	0	0	0	0	0	0	0	4	0	0	0	23	0	0	0	0	0	0	0	0	0	0	0	0
2006	Gadepalli, R.; Dhawan, B.; Sreenivas, V.; Kapil, A.; Ammini, A. C.; Chaudhry, R.	Gadepalli 2006	A clinico-microbiological study of diabetic foot ulcers in an Indian tertiary care hospital	Prospective	NR	India	LMIC	y	n	80	80	80	0	66	14	183	17	0	0	0	0	0	0	0	0	10	0	0	0	0	1	2	0	0	1	0	21	22	1	0	0	0	0	12	0	0	0	0	3
2002	Ge, Y.; MacDonald, D.; Hait, H.; Lipsky, B.; Zasloff, M.; Holroyd, K.	Ge 2002	Microbiological profile of infected diabetic foot ulcers	clinical trial	NR	US	HIC	y	y	812	812	730	82	N/A	N/A	1817	53	0	0	0	12	0	9	0	0	28	0	0	0	0	20	0	85	0	49	0	254	50	0	0	52	0	0	39	0	0	0	9	0
2014	Hadadi, A.; Ghiasi, H. O.; Hajiabdolbaghi, M.; Zandekarimi, M.; Hamidian, R.	Hadadi 2014	Diabetic Foot: Infections and Outcomes in Iranian Admitted Patients	retrospective	2007-2010	Iran	UMIC	y	n	196	196	101	95	20	81	119	5	0	0	0	0	0	0	0	0	0	0	0	0	0	4	0	0	0	0	3	4	34	0	0	0	0	0	17	0	0	0	0	0
2017	Haldar, J.; Mukherjee, P.; Mukhopadhyay, S.; Maiti, P. K.	Haldar 2017	Isolation of bacteria from diabetic foot ulcers with special reference to anaerobe isolation by simple two-step combustion technique in candle jar	prospective	2013	India	LMIC	y	n	43	43	43	0	27	16	80	0	0	0	0	0	0	0	0	0	6	0	0	0	0	1	1	4	0	3	0	5	2	0	0	0	0	0	11	0	0	0	0	0
2004	Hartemann-Heurtier, A.; Robert, J.; Jacqueminet, S.; Ha Van, G.; Golmard, J. L.; Jarlier, V.; Grimaldi, A.	Hartemann-Heurtier 2004	Diabetic foot ulcer and multidrug-resistant organisms: risk factors and impact	prospective	NR	France	HIC	y	n	180	180	169	11	119	50	362	12	0	0	0	0	0	4	0	0	0	0	0	0	0	0	0	0	0	0	0	44	16	0	0	0	0	0	0	0	0	0	0	0
2019	Hitam, Sharifah Aisyah Syed; Hassan, Siti Asma; Maning, Nurahan	Hitam 2019	The Significant Association between Polymicrobial Diabetic Foot Infection and Its Severity and Outcomes	Retrospective	2014-2015	Malaysia	UMIC	y	NR	104	104	104	0	30	74	133	6	0	0	0	0	0	2	0	0	0	0	0	0	0	0	0	0	0	8	0	4	5	0	0	0	0	0	11	0	0	0	0	0
2013	Islam, S.; Cawich, S. O.; Budhooram, S.; Harnarayan, P.; Mahabir, V.; Ramsewak, S.; Naraynsingh, V.	Islam 2013	Microbial profile of diabetic foot infections in Trinidad and Tobago	retrospective	2011-2012	Trinidad and Tobago	HIC	y	n	139	139	139	0	79	60	221	26	0	0	0	0	0	7	0	0	0	0	0	0	0	2	0	0	0	20	0	5	6	0	0	0	0	0	36	0	0	0	0	0
2016	Joehaimey, J.; Adam, B. M.; Hau, A. M. A.; Kamil, M. K.; Purany, S. P. J.; Saadon, I.; Huan, P. C.; Azura, H.	Joehaimey 2016	Pattern of Organisms and Antibiotics Used in Treating Diabetes Foot Infection	retrospective	2008-2009	Malaysia	UMIC	y	NR	416	416	416	0	84	332	510	31	0	0	0	0	0	0	0	0	18	0	0	0	0	0	0	0	0	34	0	19	47	0	0	0	0	0	87	0	0	0	0	0
2007	Kandemir, O.; Akbay, E.; Sahin, E.; Milcan, A.; Gen, R.	Kandemir 2007	Risk factors for infection of the diabetic foot with multi-antibiotic resistant microorganisms	prospective	2002-2005	Turkey	UMIC	y	n	102	102	73	29	31	42	104	7	0	0	0	0	0	2	0	0	0	0	0	0	0	0	0	0	0	3	0	8	21	0	0	0	0	0	0	0	0	0	2	0
2016	Katz, D. E.; Friedman, N. D.; Ostrovski, E.; Ravid, D.; Amrami, N.; Avivi, D.; Mengesha, B.; Zaidenstein, R.; Lazarovitch, T.; Dadon, M.; Marchaim, D.	Katz 2016	Diabetic foot infection in hospitalized adults	retrospective	2013	Israel	HIC	y	n	61	61	40	21	32	8	131	6	0	0	1	2	0	0	0	0	18	0	0	0	0	5	0	8	0	5	0	9	9	0	0	0	1	0	10	0	0	0	7	0
2015	Lavanya, V. A.; Devi, A. R.; Kumar, K. S.; Latha, G. S.; Surekha, A.; Vijayalakshmi, J.; Hymavathi, R.; Shanthi, S.	Lavanya 2015	Bacterial flora in diabetic ulcer	prospective	2011-2013	India	LMIC	y	NR	100	100	100	0	N/A	N/A	187	0	0	0	0	0	0	0	0	0	7	0	0	0	0	4	0	0	0	0	0	9	26	0	0	0	0	0	32	0	0	0	0	0
1995	Lavery, L. A.; Sariaya, M.; Ashry, H.; Harkless, L. B.	Lavery 1995	Microbiology of osteomyelitis in diabetic foot infections	retrospective	1990-1992	US	HIC	y	NR	36	36	36	0	30	6	81	0	0	0	0	0	0	0	0	0	2	0	0	0	0	4	1	0	0	0	0	10	4	0	0	0	1	0	4	0	0	0	0	0
2018	Li, X.; Qi, X.; Yuan, G.; Ju, S.; Yu, Z.; Deng, W.; Liu, Y.; Li, Y.; Bu, X.; Ding, M.; Li, Q.; Guo, X.	Li 2018	Microbiological profile and clinical characteristics of diabetic foot infection in northern China: a retrospective multicentre survey in the Beijing area	retrospective	2010-2014	China	HIC	y	NR	456	456	435	21	N/A	N/A	551	10	0	0	0	2	0	5	0	0	0	0	0	0	0	20	0	11	0	29	0	43	51	0	0	11	0	0	26	0	0	0	25	0
2008	Lipsky, B. A.; Holroyd, K. J.; Zasloff, M.	Lipsky 2008	Topical versus systemic antimicrobial therapy for treating mildly infected diabetic foot ulcers: a randomized, controlled, double-blinded, multicenter trial of pexiganan cream	clinical trial	1994-1996	US	HIC	y	NR	665	665	665	NR	N/A	N/A	1008	0	0	0	0	0	0	0	0	0	15	0	0	0	0	0	0	0	0	44	0	248	35	0	0	0	0	0	0	0	0	0	0	0
2014	Malecki, R.; Rosinski, K.; Adamiec, R.	Malecki 2014	Etiological factors of infections in diabetic foot syndrome - attempt to define optimal empirical therapy	retrospective	2008-2010	Poland	HIC	y	n	102	102	101	1	63	38	199	4	0	0	0	1	0	0	0	0	2	2	0	0	0	4	1	0	0	14	0	36	14	1	0	0	0	0	11	1	0	0	3	0
2013	Malone, M.; Bowling, F. L.; Gannass, A.; Jude, E. B.; Boulton, A. J.	Malone 2013	Deep wound cultures correlate well with bone biopsy culture in diabetic foot osteomyelitis	retrospective	2011	Saudi Arabia	HIC	y	y	34	34	34	0	17	17	50	1	0	0	0	0	0	0	0	0	0	0	0	0	0	1	0	0	0	1	0	3	3	0	0	0	0	0	4	0	0	0	0	0
2012	Mendes, J. J.; Marques-Costa, A.; Vilela, C.; Neves, J.; Candeias, N.; Cavaco-Silva, P.; Melo-Cristino, J.	Mendes 2012	Clinical and bacteriological survey of diabetic foot infections in Lisbon	prospective	2010	Portugal	HIC	y	n	49	49	49	0	41	8	147	5	0	0	0	0	0	4	0	0	5	0	0	0	0	0	0	12	0	0	0	13	1	0	0	2	0	0	2	0	0	0	0	0
2016	Nageen, A.	Nageen 2016	The Most Prevalent Organism in Diabetic Foot Ulcers and Its Drug Sensitivity and Resistance to Different Standard Antibiotics	prospective	2010-2012	Pakistan	LMIC	y	y	95	95	95	0	0	95	95	1	0	0	0	0	0	0	0	0	2	0	0	0	0	0	0	1	0	0	0	6	17	0	0	0	0	0	12	0	0	0	3	0
2016	Nelson, E. A.; Wright-Hughes, A.; Brown, S.; Lipsky, B. A.; Backhouse, M.; Bhogal, M.; Ndosi, M.; Reynolds, C.; Sykes, G.; Dowson, C.; Edmonds, M.; Vowden, P.; Jude, E. B.; Dickie, T.; Nixon, J.	Nelson 2016	Concordance in diabetic foot ulceration: a cross-sectional study of agreement between wound swabbing and tissue sampling in infected ulcers	prospective	2011-2013	UK	HIC	y	n	395	395	340	55	179	161	465	5	0	0	0	0	0	0	0	0	2	0	0	0	0	4	0	36	0	11	0	54	13	0	0	5	0	0	8	0	0	0	5	0
2018	Parks, C.; Nguyen, S.	Parks 2018	Bacteriologic analysis of bone biopsy from diabetic foot infections within a VA patient population	retrospective	2005-2010	US	HIC	y	NR	77	77	77	0	N/A	N/A	154	0	0	0	0	0	0	0	0	0	0	0	0	0	0	0	0	17	0	0	0	11	0	0	0	0	0	0	0	0	0	0	0	0
2001	Pellizzer, G.; Strazzabosco, M.; Presi, S.; Furlan, F.; Lora, L.; Benedetti, P.; Bonato, M.; Erle, G.; de Lalla, F.	Pellizzer 2001	Deep tissue biopsy vs. superficial swab culture monitoring in the microbiological assessment of limb-threatening diabetic foot infection	prospective	1996-1997	Italy	HIC	y	y	29	29	29	0	N/A	N/A	60	0	0	0	0	0	0	0	0	0	6	0	0	0	0	0	0	0	0	1	0	12	3	0	0	0	0	0	1	0	0	0	1	0
2012	Raheem, S. G.; Al-Barzinji, R. M.; Mansoor, H. Y.; Al-Dabbagh, A. A.	Raheem 2012	C-reactive protein level in DFI patients and their relation with bacterial isolates	prospective	2011-2012	Iraq	UMIC	y	NR	90	90	83	7	46	37	130	4	0	0	2	0	0	0	0	0	5	0	0	1	0	2	2	0	0	3	0	11	20	0	0	0	2	0	4	0	0	0	2	0
2011	Ramakant, P.; Verma, A. K.; Misra, R.; Prasad, K. N.; Chand, G.; Mishra, A.; Agarwal, G.; Agarwal, A.; Mishra, S. K.	Ramakant 2011	Changing microbiological profile of pathogenic bacteria in diabetic foot infections: time for a rethink on which empirical therapy to choose?	retrospective	1991-2008	India	LMIC	y	n	434	434	412	22	N/A	N/A	669	19	0	0	0	0	0	7	0	0	0	0	0	0	0	21	0	0	0	13	0	77	116	0	0	0	0	0	48	0	0	0	0	0
2016	Reveles, K. R.; Duhon, B. M.; Moore, R. J.; Hand, E. O.; Howell, C. K.	Reveles 2016	Epidemiology of Methicillin-Resistant Staphylococcus aureus Diabetic Foot Infections in a Large Academic Hospital: Implications for Antimicrobial Stewardship	retrospective	2010-2014	US	HIC	y	n	318	318	318	NR	N/A	N/A	463	0	0	0	0	0	0	14	0	0	0	0	0	0	0	0	0	0	0	0	0	64	0	0	0	0	0	0	0	0	0	0	0	0
2008	Richard, J. L.; Sotto, A.; Jourdan, N.; Combescure, C.; Vannereau, D.; Rodier, M.; Lavigne, J. P.; Nimes Univ Hosp Working Grp, Diabet	Richard 2008	Risk factors and healing impact of multidrug-resistant bacteria in diabetic foot ulcers	prospective	2003-2004	France	HIC	y	Y	188	188	188	NR	N/A	N/A	271	8	0	0	0	0	0	20	0	0	0	0	0	0	0	3	0	0	0	8	0	22	23	0	0	0	0	0	4	0	0	0	3	0
1984	Sapico, F. L.; Witte, J. L; Canawati, H. N.; Montgomerie, J. Z.; Bessman, A. N.	Sapico 1984	The Infected Foot of the Diabetic Patient: Quantitative Microbiology and Analysis of Clinical	prospective	NR	United States	HIC	y	n	32	32	32	0	25	7	154	0	0	1	0	1	0	1	0	1	22	0	0	0	0	2	11	4	0	6	0	0	5	1	0	6	2	0	4	0	1	0	3	0
2018	Sasikumar, K.; Vijayakumar, C.; Jagdish, S.; Kadambari, D.; Kumar, N. R.; Biswas, R.; Parija, S. C.	Sasikumar 2018	Clinico-microbiological Profile of Septic Diabetic Foot with Special Reference to Anaerobic Infection	prospective	NR	India	LMIC	y	n	104	104	104	0	86	18	223	0	0	0	0	0	0	4	0	1	10	0	0	0	0	0	3	0	0	0	0	11	37	0	0	0	3	0	28	0	0	0	0	0
2009	Senneville, E.; Morant, H.; Descamps, D.; Dekeyser, S.; Beltrand, E.; Singer, B.; Caillaux, M.; Boulogne, A.; Legout, L.; Lemaire, X.; Lemaire, C.; Yazdanpanah, Y.	Senneville 2009	Needle puncture and transcutaneous bone biopsy cultures are inconsistent in patients with diabetes and suspected osteomyelitis of the foot	prospective	2006-2008	France	HIC	y	y	31	31	21	10	N/A	N/A	42	1	0	0	0	0	0	5	0	0	0	0	0	0	0	0	0	0	0	1	0	0	2	0	0	0	0	0	0	0	0	0	3	0
2015	Shahi, S. K.; Kumar, A.	Shahi 2015	Isolation and Genetic Analysis of Multidrug Resistant Bacteria from Diabetic Foot Ulcers	prospective	2010-2011	India	LMIC	y	n	42	42	42	0	N/A	N/A	86	0	0	0	0	8	0	0	0	0	3	0	0	0	1	0	6	1	0	0	0	12	9	0	3	0	0	0	5	0	0	0	0	0
2005	Shankar, E. M.; Mohan, V.; Premalatha, G.; Srinivasan, R. S.; Usha, A. R.	Shankar 2005	Bacterial etiology of diabetic foot infections in South India	prospective	2003-2004	India	LMIC	y	NR	77	77	72	5	49	23	118	0	0	0	0	0	0	0	0	3	3	0	0	0	0	3	0	3	0	1	1	3	17	0	0	0	0	0	11	0	0	0	0	0
2007	Sotto, A.; Bouziges, N.; Jourdan, N.; Richard, J. L.; Lavigne, J. P.	Sotto 2007	In vitro activity of tigecycline against strains isolated from diabetic foot ulcers	prospective	2005-2006	France	HIC	y	y	173	173	171	2	128	43	315	0	0	0	0	0	0	0	0	0	11	0	0	0	0	3	3	0	0	14	0	25	24	0	0	0	1	0	6	0	0	0	3	0
2013	Suresh, R.; Illamani, V.; Menezes, G. A.	Suresh 2013	Bacteriological evaluation of diabetic foot ulcers	prospective	2012-2013	India	LMIC	y	y	50	50	47	3	N/A	N/A	52	0	0	0	0	0	0	0	0	0	2	0	0	0	0	0	0	3	0	0	0	1	10	0	0	0	0	0	5	0	0	0	0	0
2011	Tascini, C.; Piaggesi, A.; Tagliaferri, E.; Iacopi, E.; Fondelli, S.; Tedeschi, A.; Rizzo, L.; Leonildi, A.; Menichetti, F.	Tascini 2011	Microbiology at first visit of moderate-to-severe diabetic foot infection with antimicrobial activity and a survey of quinolone monotherapy	prospective	2006-2008	Italy	HIC	y	NR	1295	1295	831	464	328	503	1111	12	0	0	0	0	0	4	0	0	0	0	0	0	0	0	0	40	0	0	0	115	0	0	0	74	0	0	0	0	0	0	0	0
2015	Tone, A.; Nguyen, S.; Devemy, F.; Topolinski, H.; Valette, M.; Cazaubiel, M.; Fayard, A.; Beltrand, E.; Lemaire, C.; Senneville, E.	Tone 2015	Six-Week Versus Twelve-Week Antibiotic Therapy for Nonsurgically Treated Diabetic Foot Osteomyelitis: A Multicenter Open-Label Controlled Randomized Study	prospective	2007-2009	France	HIC	y	n	40	40	40	0	18	22	58	0	0	0	0	0	0	1	0	0	0	0	0	0	0	0	0	3	0	0	0	6	2	0	0	0	0	0	0	0	0	0	1	0
2015	Wang, G.; Tian, J.; Zhu, L. Y.; Yang, S.; Ding, Y.; Kang, Y.; Wang, F.; Wang, Y.; Dong, Y.; Li, Y.; Xu, X.	Wang 2015	Changes in Bacterial Profiles and Antibiotic Sensitivity Before and After Wound Bed Preparation for Diabetic Foot Ulcers	retrospective	2004-2011	China	HIC	y	n	411	411	411	0	N/A	N/A	429	14	0	0	0	7	0	0	0	0	16	0	0	0	0	16	6	8	0	19	0	53	24	0	0	0	0	5	21	0	0	4	11	13
2011	Zubair, M.; Malik, A.; Ahmad, J.	Zubair 2011	Clinico-microbiological study and antimicrobial drug resistance profile of diabetic foot infections in North India	prospective	2008-2010	India	LMIC	y	n	102	102	102	0	63	39	152	5	0	0	0	0	0	0	0	0	2	0	0	0	0	0	1	4	1	0	0	5	41	0	0	0	0	0	20	0	0	0	1	0
									Total	9423	9423	8500	923	2322	2406	Microorganisms isolated	Acinetobacter	Abiotrophia	Actinomyces	Aeromonas	Alcaligenes	Anaerobic streptococci	Anae. Unspecified	Anaerococcus	Bacillus	Bacteroides	Bifidobacterium	Burkholderia	Cedecea davisae	Cronobacter	Citrobacter	Clostridium	Corynebacterium	Eggerthella	Enterobacter	Edwardsiella	Enterococcus	E. coli	Eubacterium	Exiguobacterium	Fungi	Fusobacterium	Hemophilu	Klebsiella	Kluyvera	Lactobacillus	Myroides	Morganella	Micrococcus
															Total	13763	262	1	1	4	33	29	116	4	7	328	2	1	1	1	158	48	261	1	388	4	1395	934	5	3	192	23	5	632	1	2	4	142	16
																	Acinetobacter	Abiotrophia	Actinomyces	Aeromonas	Alcaligenes	Anaerobic streptococci	Anae. Unspecified	Anaerococcus	Bacillus	Bacteroides	Bifidobacterium	Burkholderia	Cedecea	Cronobacter	Citrobacter	Clostridium	Corynebacterium	Eggerthella	Enterobacter	Edwardsiella	Enterococcus	E. coli	Eubacterium	Exiguobacterium	Fungi	Fusobacterium	Hemophilu	Klebsiella	Kluyvera	Lactobacillus	Myroides	Morganella	Micrococcus
																Prevalence (random effects)	1.35	0.0806	0.082	0.0893	0.229	0.171	0.715	0.0863	0.0991	2.04	0.0846	0.0814	0.817	0.0811	1.026	0.425	1.103	0.082	2.314	0.0879	7.062	7.847	0.0959	0.0837	0.567	0.208	0.0946	4.733	0.0825	0.0855	0.0926	0.979	0.128
																Upper 95% CI	1.956	0.135	0.137	0.146	0.345	0.289	1.061	0.142	0.158	2.924	0.14	0.136	0.136	0.135	1.45	0.639	1.726	0.137	3.118	0.144	8.583	9.919	0.154	0.139	0.977	0.314	0.153	6.349	0.137	0.141	0.15	1.418	0.2
																Lower 95% CI	0.855	0.0403	0.0412	0.0464	0.136	0.0841	0.437	0.0443	0.0536	1.312	0.0431	0.0408	0.041	0.0406	0.675	0.254	0.618	0.0412	1.628	0.0454	5.679	6	0.0512	0.0424	0.268	0.123	0.0503	3.344	0.0415	0.0437	0.0488	0.621	0.0721
																Q	384.147	15.4461	14.6833	24.4824	75.6305	93.7715	220.331	24.5847	32.8444	565.154	17.2998	14.9914	14.8488	15.2003	239.389	134.885	483.747	14.6966	417.048	24.4962	557.651	950.737	25.6302	22.0264	375.829	70.7929	23.8779	893.814	14.4053	17.6042	20.9839	268.422	57.3292
																DF	54	54	54	54	54	54	54	54	54	54	54	54	54	54	54	54	54	54	54	54	54	54	54	54	54	54	54	54	54	54	54	54	54
																Significance level	P < 0.0001	P = 1.0000	P = 1.0000	P = 0.9998	P = 0.0276	P = 0.0006	P < 0.0001	P = 0.9998	P = 0.9898	P < 0.0001	P = 1	P = 1	P = 1	P = 1	P < 0.0001	P < 0.0001	P < 0.0001	P = 1	P < 0.0001	P = 0.9998	P < 0.0001	P < 0.0001	P = 0.9996	P = 1	P < 0.0001	P = 0.0623	P = 0.9999	P < 0.0001	P = 1	P = 1	P = 1	P < 0.0001	P = 0.3528
																I2 (inconsistency)	0.8594	0	0	0	28.6	42.41	75.49	0	0	90.45	0	0	0	0	77.44	55.97	88.84	0	87.05	0	90.32	94.32	0	0	85.63	23.72	0	93.96	0	0	0	79.88	5.81
																95% CI for I2	82.46 to 88.73	0 to 0	0 to 0	0 to 0	0 to 49.07	20.47 to 58.30	68.25 to 81.08	0 to 0	0 to 0	88.36 to 92.16	0 to 0	0 to 0	0 to 0	0 to 0	70.95 to 82.48	46.23 to 70.20	86.27 to 90.92	0 to 0	83.93 to 89.57	0 to 0	88.19 to 92.06	93.27 to 95.2	0 to 0	0 to 0	82.05 to 88.5	0 to 0	0 to 0	92.82 to 94.91	0 to 0	0 to 0	0 to 0	74.3 to 84.25	0 to 31.76
[truncated: 28 more columns]
