# Supplementary material for: The microbiology of diabetic foot infections: a meta-analysis
Source: BMC Infect Dis. 2021 Aug 9;21:770. doi: 10.1186/s12879-021-06516-7 (PMC8351150; doi:10.1186/s12879-021-06516-7)
Supplement: Supplementary file 3 — Critical appraisal [file 12879_2021_6516_MOESM3_ESM.xlsx]

## Sheet: Critical appraisal (n = 112)
Study (short citation)	Was the sample frame appropriate to address the target population? I.e. were they all DFI patients?	Were study participants sampled in an appropriate way? To get a 'y' here a study must state that patients were recruited consecutively, randomly or all patients between dates X and Y were included.	Was the sample size adequate for this analysis? (i.e. 10<)	Were the study subjects and the setting described in detail? Is study location clear? Is there demographic info? To get a 'y' here there must be some demographic information.	Was the data analysis conducted with sufficient coverage of the identified sample? I.e. are all samples/isolates reported.	Were valid methods used for the identification of microorganisms? To get a 'y' here a study has to say something about how samples were cultured, not just they were 'cultured' or 'sent to the lab'.	Was the presence of microorganisms measured in a standard, reliable way for all participants? If culture methods weren't clearly stated then the answer to must be 'u'.	Was there appropriate statistical analysis?	Was the response rate adequate, and if not, was the low response rate managed appropriately?
Abdulrazak 2005	y	u	y	y	y	y	y	N/A	N/A
Ahmad 2013		y	y	y	y	u	u	N/A	N/A
Akhi 2015	y	y	y	y	y	y	y	N/A	N/A
Ako-Nai 2006	y	u	y	y	y	y	y	N/A	N/A
Al Ayed 2018	y	u	y	y	y	u	u	N/A	N/A
Al Benwan 2012	y	y	y	y	y	y	y	N/A	N/A
Alavi 2007	y	u	y	y	y	y	y	N/A	N/A
Altay 2012	y	u	y	y	y	u	u	N/A	N/A
Amjad 2017	y	y	y	y	y	y	y	N/A	N/A
Ansar 2018	y	u	y	y	y	y	y	N/A	N/A
Anvarinejad 2015	y	u	y	y	y	y	y	N/A	N/A
Anwar 2013	y	u	y	y	y	u	u	N/A	N/A
Anyim 2019	y	u	y	y	y	y	y	N/A	N/A
Arunagiri 2017	y	y	y	y	y	y	y	N/A	N/A
Banashankari 2012	y	u	y	y	y	y	y	N/A	N/A
Bano 2012	y	u	y	y	y	y	y	N/A	N/A
Banoo 2012	y	u	y	y	y	y	y	N/A	N/A
Banu 2015	y	u	y	y	y	y	y	N/A	N/A
Bengalorkar 2011	y	u	y	y	y	y	y	N/A	N/A
Bozkurt 2011	y	u	y	y	y	y	y	N/A	N/A
Bulolo 2018	y	y	y	y	y	u	u	N/A	N/A
Callahan 2016	y	y	y	y	y	u	u	N/A	N/A
Candel Gonzalez 2003	y	y	y	y	y	y	y	N/A	N/A
Cardoso 2017	y	u	y	y	y	u	u	N/A	N/A
Cervantes-Garcia 2015	y	u	y	y	y	y	y	N/A	N/A
Cetin 2007	y	y	y	y	y	y	y	N/A	N/A
Chang 2018	y	u	y	y	y	u	u	N/A	N/A
Chita 2013	y	y	y	n	y	y	y	N/A	N/A
Coskun 2013	y	u	y	y	y	y	y	N/A	N/A
Demetriou 2013	y	y	y	y	y	y	y	N/A	N/A
Demetriou 2017	y	y	y	y	y	y	y	N/A	N/A
Dunyach-Remy 2014	y	u	y	y	y	y	y	N/A	N/A
Durgad 2014	y	u	y	y	y	y	y	N/A	N/A
Elamurugan 2011	y	y	y	y	y	u	u	N/A	N/A
El-Tahawy 2000	y	y	y	y	y	y	y	N/A	N/A
Ertugrul 2006	y	u	y	y	y	y	y	N/A	N/A
Ertugrul 2012	y	u	y	y	y	y	u	N/A	N/A
Espinosa 1999	y	y	y	n	y	u	u	N/A	N/A
Esposito 2008	y	y	y	y	y	u	u	N/A	N/A
Feng 2013	y	u	y	y	y	u	u	N/A	N/A
Fernandes 2007	y	u	y	n	y	y	y	N/A	N/A
Gadepalli 2006	y	u	y	y	y	y	y	N/A	N/A
Ge 2002	y	u	y	n	y	y	y	N/A	N/A
Hadadi 2014	y	y	y	y	y	y	y	N/A	N/A
Haldar 2017	y	y	y	n	y	y	y	N/A	N/A
Hartemann-Heurtier 2004	y	y	y	y	y	y	y	N/A	N/A
Hitam 2019	y	y	y	y	y	u	u	N/A	N/A
Huang 2016	y	y	y	y	y	y	y	N/A	N/A
Islam 2013	y	y	y	n	y	y	y	N/A	N/A
Jaaskelainen 2017	y	y	y	y	y	u	u	N/A	N/A
Jain 2017	y	u	y	y	y	y	y	N/A	N/A
Ji 2014	y	y	y	y	y	y	y	N/A	N/A
Joehaimey 2016	y	u	y	y	y	u	u	N/A	N/A
Kaimkhani 2018	y	y	y	y	y	u	u	N/A	N/A
Kandemir 2007	y	u	y	y	y	y	y	N/A	N/A
Kateel 2018	y	u	y	y	y	u	u	N/A	N/A
Katz 2016	y	y	y	y	y	y	y	N/A	N/A
Kengne 2006	y	y	y	y	y	u	u	N/A	N/A
Kow 2019	y	u	y	y	y	y	y	N/A	N/A
Kumoniewski 2017	y	u	y	n	y	u	u	N/A	N/A
Lavanya 2015	y	u	y	y	y	y	y	N/A	N/A
Lavery 1995	y	u	y	y	y	u	u	N/A	N/A
Li 2018	y	y	y	y	y	u	u	N/A	N/A
Lipsky 2008	y	u	y	y	y	u	u	N/A	N/A
Malecki 2014	y	u	y	y	y	u	u	N/A	N/A
Malik 2013	y	u	y	y	y	y	y	N/A	N/A
Malone 2013	y	y	y	y	y	y	y	N/A	N/A
Mendes 2012	y	u	y	y	y	y	y	N/A	N/A
Mohanasoundaram 2012	y	y	y	y	y	u	u	N/A	N/A
Nageen 2016	y	y	y	y	y	u	u	N/A	N/A
Najari 2019	y	u	y	y	y	y	y	N/A	N/A
Nelson 2016	y	y	y	y	y	y	y	N/A	N/A
Noor 2016	y	u	y	y	y	y	y	N/A	N/A
Obeid 2018	y	y	y	n	y	u	u	N/A	N/A
Osariemen 2013	y	u	y	y	y	y	y	N/A	N/A
Ozer 2010	y	y	y	y	y	y	y	N/A	N/A
Pai 2012	y	u	y	y	y	u	u	N/A	N/A
Parks 2018	y	u	y	n	y	u	u	N/A	N/A
Patil 2015	y	u	y	y	y	y	y	N/A	N/A
Patil 2018	y	u	y	y	y	u	u	N/A	N/A
Pellizzer 2001	y	y	y	y	y	y	y	N/A	N/A
Perim 2015	y	y	y	y	y	y	y	N/A	N/A
Radji 2014	y	u	y	y	y	u	u	N/A	N/A
Raheem 2012	y	u	y	y	y	y	y	N/A	N/A
Ramakant 2011	y	u	y	y	y	y	y	N/A	N/A
Reghu 2016	y	y	y	y	y	u	u	N/A	N/A
Reveles 2016	y	y	y	y	y	y	y	N/A	N/A
Richard 2008	y	y	y	y	y	y	y	N/A	N/A
Sasikala 2007	y	u	y	y	y	y	y	N/A	N/A
Saltoglu 2010	y	y	y	y	y	u	u	N/A	N/A
Sanchez-Sanchez 2017	y	u	y	y	y	y	y	N/A	N/A
Sapico 1984	y	u	y	y	y	y	y	N/A	N/A
Sasikumar 2018	y	y	y	y	y	y	y	N/A	N/A
Sekhar 2014	y	y	y	y	y	y	y	N/A	N/A
Senneville 2008	y	y	y	y	y	u	u	N/A	N/A
Senneville 2009	y	u	y	y	y	y	y	N/A	N/A
Seth 2019	y	u	y	y	y	u	u	N/A	N/A
Shah 2017	y	y	y	y	y	u	u	N/A	N/A
Shahi 2015	y	u	y	n	y	y	y	N/A	N/A
Shankar 2005	y	u	y	y	y	y	y	N/A	N/A
Sotto 2007	y	y	y	n	y	y	y	N/A	N/A
Sugandhi 2014	y	u	y	y	y	y	y	N/A	N/A
Suresh 2013	y	u	y	y	y	y	y	N/A	N/A
Tascini 2011	y	u	y	n	y	y	y	N/A	N/A
Tone 2015	y	u	y	y	y	u	u	N/A	N/A
Tunio 2018	y	u	y	y	y	u	u	N/A	N/A
Umadevi 2011	y	u	y	y	y	y	y	N/A	N/A
Wang 2010	y	u	y	y	y	u	u	N/A	N/A
Wang 2015	y	u	y	y	y	y	y	N/A	N/A
Wasnik 2018	y	y	y	n	y	u	u	N/A	N/A
Wu 2017	y	y	y	y	y	u	u	N/A	N/A
Zubair 2011	y	y	y	y	y	y	y	N/A	N/A
